# Supplementary material for: Left ventricular simulation of cardiac compression: Hemodynamics and regional mechanics
Source: PLoS One. 2019 Oct 31;14(10):e0224475. doi: 10.1371/journal.pone.0224475 (PMC6822737; doi:10.1371/journal.pone.0224475)
Supplement: S1 Data — (2A) Scaled sinusodial force across the entire cardiac cycle (750 ms). (2B Time) The time series for the simulation with a step size of 2 ms. (2B Volume) Left ventricular volume throughout the cardiac cycles for the heart failiure case. (2C Time) This is the same as 2B Time series. (2C Pressure) Left ventricular pressure thoughout the cardiac cycles for the heart failure case. (2D Volume) Left Ventricular volume for the converged cardaic cycle of the heart failure case. (2D Pressure) Left Ventriuclar pressure for the converged cardic cycle of the heart failure case. (3A 9 Node Number) Arbitrary indenfication of the epicardial nodes used in the stress analysis. (3A 9 Node Stress) Maximum principal stress values at each of the epicardila nodes nodes. (3A 17 Node Number) Same indentification of the epicardila nodes but for the more refined model. (3A 17 Node Stress) Same stress calculation at the nodes for the more refined model. All 3B parts are the same as their respecitve 4A parts but for the endocardium. (4B noVAD Volume) Left ventricular volume in the converged caridac cycle of the heart failure model. (4B noVAD Pressure) Left ventricular pressure in the converted cycle of the heart failure model. (4B cVAD Volume) Left ventricular volume in the converged caridac cycle of the compression model. (4B cVAD Pressure) Left ventricular pressure in the converted cycle of the compression model. (Fig 5A Force) Values of epicardial applied force normalized to the nominal force. (Fig 5A EF) The left ventricle ejection fraction of the converged cardiac simulation for each applied force. (Fig 5A Pressure) The left ventricle maximum pressure for the converged cardiac simulation for each applied force. (F5B Force) Same as Fig 5A Force. (F5B EDV) The end diastolic volume for the converged cardiac simulation for each applied force. (F5B ESV) The end systolic volume for the converged cardiac simulation for each applied force. (Time No Compression) The time series for the initial hea [file pone.0224475.s001.xlsx]

## Sheet: Figure 2
2A	2B Time	2B Volume	2C Time	2C Pressure	2D Volume	2D Pressure
0	2	255.76	2	15.0514	205.187	6.07901
0	4	255.894	4	15.1367	205.346	6.11266
0	6	256.026	6	15.2536	205.525	6.18008
0	8	256.156	8	15.4027	205.693	6.27766
0	10	256.285	10	15.5838	205.881	6.40916
0	12	256.413	12	15.7967	206.059	6.5708
0	14	256.54	14	16.0415	206.234	6.76371
0	16	256.666	16	16.3177	206.409	6.98786
0	18	256.79	18	16.6252	206.583	7.24313
0	20	256.911	20	16.9637	206.755	7.52938
0	22	257.031	22	17.3331	206.925	7.84649
0	24	257.149	24	17.7329	207.093	8.19426
0	26	257.267	26	18.1635	207.259	8.57253
0	28	257.378	28	18.6226	207.423	8.98106
0	30	257.488	30	19.1118	207.585	9.41963
0	32	257.596	32	19.6301	207.744	9.88797
0	34	257.701	34	20.177	207.901	10.3858
0	36	257.803	36	20.7523	208.055	10.9128
0	38	257.901	38	21.3553	208.206	11.4686
0	40	257.996	40	21.9857	208.353	12.053
0	42	258.088	42	22.6431	208.498	12.6654
0	44	258.176	44	23.3269	208.639	13.3056
0	46	258.26	46	24.0366	208.776	13.9731
0	48	258.34	48	24.7718	208.91	14.6674
0	50	258.416	50	25.5319	209.04	15.3882
0	52	258.489	52	26.3164	209.166	16.1349
0	54	258.556	54	27.1248	209.287	16.907
0	56	258.62	56	27.9566	209.405	17.704
0	58	258.68	58	28.8114	209.518	18.5254
0	60	258.732	60	29.6878	209.627	19.3707
0	62	258.782	62	30.5862	209.731	20.2392
0	64	258.826	64	31.5056	209.83	21.1304
0	66	258.865	66	32.4455	209.924	22.0437
0	68	258.9	68	33.4051	210.014	22.9785
0	70	258.929	70	34.3841	210.098	23.934
0	72	258.952	72	35.3816	210.177	24.9098
0	74	258.971	74	36.397	210.251	25.9051
0	76	258.983	76	37.4298	210.32	26.9194
0	78	258.991	78	38.4793	210.382	27.9516
0	80	258.992	80	39.5447	210.439	29.0014
0	82	258.992	82	40.6267	210.491	30.068
0	84	258.992	84	41.7249	210.537	31.1506
0	86	258.992	86	42.8387	210.577	32.2485
0	88	258.992	88	43.9674	210.611	33.3609
0	90	258.967	90	45.1033	210.639	34.4872
0	92	258.992	92	46.2668	210.661	35.6265
0	94	258.992	94	47.4361	210.677	36.7779
0	96	258.992	96	48.6174	210.686	37.9409
0	98	258.992	98	49.8102	210.69	39.1145
0	100	258.992	100	51.0135	210.69	40.2984
0	102	258.974	102	52.2219	210.69	41.4924
0	104	258.992	104	53.4492	210.69	42.6957
0	106	258.992	106	54.68	210.69	43.9074
0	108	258.992	108	55.9184	210.69	45.1269
0	110	259.014	110	57.1697	210.67	46.3499
0	112	258.992	112	58.4151	210.69	47.5856
0	114	258.992	114	59.6719	210.69	48.8233
0	116	258.992	116	60.9333	210.69	50.0653
0	118	258.992	118	62.1984	210.69	51.311
0	120	258.995	120	63.4674	210.675	52.5568
0	122	258.998	122	64.7385	210.69	53.8098
0	124	258.995	124	66.0095	210.69	55.0612
0	126	258.985	126	67.2792	210.69	56.3129
0	128	258.939	128	68.5393	210.69	57.5641
0	130	258.819	130	69.7788	210.689	58.8136
0	132	258.644	132	71.0022	210.693	60.0618
0	134	258.389	134	72.2019	210.69	61.3056
0	136	258.07	136	73.3824	210.682	62.5445
0	138	257.711	138	74.549	210.691	63.7818
0	140	257.284	140	75.6938	210.69	65.0116
0	142	256.799	142	76.8192	210.672	66.2318
0	144	256.258	144	77.9251	210.67	67.4476
0	146	255.663	146	79.0118	210.69	68.6598
0	148	255.016	148	80.0788	210.69	69.859
0	150	254.316	150	81.1261	210.669	71.0443
0	152	253.567	152	82.1535	210.678	72.2251
0	154	252.769	154	83.1609	210.69	73.3954
0	156	251.923	156	84.1479	210.695	74.552
0	158	251.032	158	85.1144	210.633	75.6815
0	160	250.097	160	86.0601	210.531	76.7881
0	162	249.119	162	86.9844	210.347	77.8615
0	164	248.099	164	87.8872	210.117	78.9086
0	166	247.039	166	88.7677	209.839	79.9275
0	168	245.941	168	89.6255	209.507	80.9157
0	170	244.806	170	90.4599	209.126	81.8729
0	172	243.635	172	91.2703	208.699	82.7983
0	174	242.431	174	92.0559	208.226	83.6909
0	176	241.195	176	92.8159	207.71	84.55
0	178	239.927	178	93.5494	207.154	85.3747
0	180	238.631	180	94.2556	206.559	86.1641
0	182	237.308	182	94.9333	205.928	86.9175
0	184	235.959	184	95.5816	205.262	87.634
0	186	234.587	186	96.1994	204.565	88.3129
0	188	233.192	188	96.7855	203.837	88.9535
0	190	231.778	190	97.3389	203.083	89.555
0	192	230.346	192	97.8584	202.303	90.1167
0	194	228.898	194	98.3428	201.5	90.6382
0	196	227.436	196	98.7908	200.678	91.1191
0	198	225.962	198	99.2016	199.837	91.5584
0	200	224.479	200	99.5739	198.98	91.9563
0	202	222.988	202	99.9066	198.11	92.3119
0	204	221.491	204	100.199	197.229	92.6256
0	206	219.992	206	100.45	196.339	92.8969
0	208	218.492	208	100.658	195.443	93.1259
0	210	216.993	210	100.824	194.542	93.3126
0	212	215.498	212	100.945	193.64	93.4571
0	214	214.008	214	101.023	192.738	93.5602
0	216	212.528	216	101.056	191.839	93.6216
0	218	211.058	218	101.045	190.944	93.6425
0	220	209.601	220	100.989	190.056	93.6232
0	222	208.159	222	100.888	189.177	93.5643
0	224	206.735	224	100.743	188.309	93.4671
0	226	205.33	226	100.554	187.454	93.3323
0	228	203.948	228	100.321	186.613	93.1609
0	230	202.589	230	100.046	185.788	92.9542
0	232	201.256	232	99.7298	184.982	92.7134
0	234	199.951	234	99.373	184.195	92.4399
0	236	198.676	236	98.977	183.429	92.1351
0	238	197.433	238	98.5432	182.686	91.8004
0	240	196.223	240	98.0742	181.967	91.4382
0	242	195.048	242	97.5728	181.273	91.051
0	244	193.908	244	97.0416	180.605	90.641
0	246	192.806	246	96.4837	179.964	90.2104
0	248	191.742	248	95.9011	179.367	89.7703
0	250	190.718	250	95.2955	178.765	89.2935
0	252	189.733	252	94.6685	178.209	88.81
0	254	188.789	254	94.0219	177.684	88.3114
0	256	187.905	256	93.3662	177.188	87.7989
0	258	187.025	258	92.6753	176.739	87.2832
0	260	186.208	260	91.9793	176.289	86.7365
0	262	185.433	262	91.27	175.887	86.1891
0	264	184.702	264	90.5487	175.517	85.6324
0	266	184.029	266	89.8256	175.179	85.0672
0	268	183.368	268	89.0769	174.884	84.5019
0	270	182.767	270	88.3299	174.598	83.9152
0	272	182.21	272	87.5768	174.356	83.3304
0	274	181.696	274	86.819	174.148	82.741
0	276	181.235	276	86.0628	173.97	82.1469
0	278	180.799	278	85.2942	173.83	81.5526
0	280	180.415	280	84.5295	173.713	80.9492
0	282	180.074	282	83.7645	173.632	80.3465
0	284	179.792	284	83.0104	173.583	79.7424
0	286	179.518	286	82.2367	173.559	79.1317
0	288	179.302	288	81.4758	173.558	78.5148
0	290	179.128	290	80.7173	173.567	77.8833
0	292	178.994	292	79.9621	173.567	77.2252
0	294	178.905	294	79.2131	173.568	76.5477
0	296	178.857	296	78.4694	173.567	75.849
0	298	178.843	298	77.7262	173.573	75.1358
0	300	178.833	300	76.9668	173.567	74.3958
0	302	178.82	302	76.1876	173.567	73.6415
0	304	178.826	304	75.4021	173.567	72.8695
0	306	178.833	306	74.5994	173.568	72.0811
0	308	178.831	308	73.7748	173.567	71.2745
0.00024672	310	178.837	310	72.9391	173.573	70.4566
0.000986636	312	178.833	312	72.0809	173.567	69.6149
0.00221902	314	178.833	314	71.2104	173.567	68.7623
0.00394265	316	178.833	316	70.3253	173.567	67.8953
0.00615583	318	178.834	318	69.4273	173.565	67.0132
0.00885637	320	178.833	320	68.5137	173.574	66.1246
0.0120416	322	178.834	322	67.5895	173.567	65.2133
0.0157084	324	178.833	324	66.6508	173.567	64.2944
0.0198532	326	178.83	326	65.6999	173.567	63.364
0.0244717	328	178.84	328	64.7461	173.562	62.4191
0.0295596	330	178.833	330	63.7708	173.559	61.4662
0.0351118	332	178.833	332	62.7904	173.575	60.5153
0.0411227	334	178.833	334	61.8009	173.567	59.5398
0.0475865	336	178.823	336	60.7974	173.567	58.5612
0.0544967	338	178.833	338	59.7968	173.567	57.5749
0.0618467	340	178.833	340	58.7835	173.554	56.573
0.069629	342	178.833	342	57.7636	173.567	55.5816
0.077836	344	178.833	344	56.7377	173.567	54.5758
0.0864597	346	178.833	346	55.707	173.567	53.5649
0.0954915	348	178.84	348	54.6747	173.567	52.5494
0.104923	350	178.833	350	53.6303	173.565	51.5286
0.114743	352	178.833	352	52.5867	173.563	50.5045
0.124945	354	178.833	354	51.5404	173.565	49.4804
0.135516	356	178.82	356	50.4848	173.573	48.4583
0.146447	358	178.833	358	49.4417	173.567	47.4258
0.157726	360	178.833	360	48.3908	173.567	46.3964
0.169344	362	178.833	362	47.3396	173.567	45.3669
0.181288	364	178.833	364	46.2887	173.553	44.3297
0.193547	366	178.827	366	45.2357	173.567	43.3101
0.206107	368	178.833	368	44.1906	173.567	42.2841
0.218958	370	178.833	370	43.1447	173.567	41.2605
0.232087	372	178.833	372	42.1016	173.567	40.24
0.245479	374	178.84	374	41.0664	173.558	39.2183
0.259123	376	178.833	376	40.0267	173.581	38.218
0.273005	378	178.838	378	38.9989	173.596	37.2184
0.28711	380	178.85	380	37.9794	173.615	36.2266
0.301426	382	178.866	382	36.9682	173.656	35.2521
0.315938	384	178.881	384	35.9626	173.671	34.2699
0.330631	386	178.915	386	34.9738	173.707	33.3054
0.345492	388	178.947	388	33.9914	173.748	32.3512
0.360504	390	178.985	390	33.0192	173.793	31.4071
0.375655	392	179.03	392	32.0591	173.837	30.4705
0.390928	394	179.069	394	31.105	173.9	29.552
0.406309	396	179.129	396	30.1705	173.961	28.6418
0.421783	398	179.186	398	29.244	174.026	27.7434
0.437333	400	179.249	400	28.3304	174.096	26.8575
0.452946	402	179.32	402	27.4315	174.155	25.9771
0.468605	404	179.382	404	26.5396	174.25	25.1243
0.484295	406	179.465	406	25.6685	174.334	24.2779
0.5	408	179.547	408	24.8087	174.422	23.4449
0.515705	410	179.632	410	23.9632	174.529	22.6324
0.531395	412	179.718	412	23.1304	174.612	21.8222
0.547054	414	179.818	414	22.3168	174.713	21.0327
0.562667	416	179.923	416	21.5185	174.819	20.2585
0.578217	418	180.02	418	20.7308	174.928	19.4995
0.593691	420	180.127	420	19.9617	175.025	18.7499
0.609072	422	180.24	422	19.2096	175.158	18.0287
0.624345	424	180.354	424	18.4725	175.28	17.3176
0.639496	426	180.472	426	17.7523	175.404	16.6227
0.654509	428	180.577	428	17.043	175.541	15.9477
0.669369	430	180.721	430	16.3636	175.664	15.2833
0.684062	432	180.852	432	15.6954	175.799	14.6394
0.698574	434	180.985	434	15.0447	175.951	14.0172
0.71289	436	181.13	436	14.4147	176.078	13.4031
0.726995	438	181.257	438	13.7954	176.228	12.8134
0.740877	440	181.409	440	13.2017	176.373	12.2388
0.754521	442	181.552	442	12.6226	176.524	11.6834
0.767913	444	181.701	444	12.063	176.67	11.1441
0.781042	446	181.85	446	11.5211	176.834	10.6277
0.793893	448	182.008	448	11.0004	176.999	10.1291
0.806454	450	182.152	450	10.4937	177.155	9.64631
0.818712	452	182.326	452	10.014	177.32	9.18377
0.830656	454	182.489	454	9.54966	177.469	8.73571
0.842274	456	182.654	456	9.10464	177.66	8.31681
0.853553	458	182.811	458	8.67664	177.827	7.91012
0.864484	460	182.991	460	8.27327	177.999	7.52374
0.875056	462	183.172	462	7.88907	178.191	7.16032
0.885257	464	183.336	464	7.52048	178.344	6.80741
0.895077	466	183.512	466	7.17373	178.53	6.48055
0.904509	468	183.676	468	6.8442	178.711	6.17162
0.91354	470	183.867	470	6.53985	178.892	5.88203
0.922164	472	184.065	472	6.25615	179.076	5.61199
0.930371	474	184.229	474	5.98587	179.26	5.36144
0.938153	476	184.412	476	5.73898	179.446	5.13049
0.945503	478	184.609	478	5.51437	179.633	4.91916
0.952414	480	184.782	480	5.30549	179.821	4.72742
0.958877	482	184.968	482	5.11882	180.01	4.55526
0.964888	484	185.146	484	4.95083	180.2	4.40263
0.97044	486	185.343	486	4.80541	180.39	4.26941
0.975528	488	185.532	488	4.6783	180.581	4.1553
0.980147	490	185.721	490	4.57034	180.773	4.05985
0.984292	492	185.91	492	4.48105	180.964	3.98255
0.987958	494	186.1	494	4.40987	181.157	3.92275
0.991144	496	186.291	496	4.35593	181.349	3.87934
0.993844	498	186.481	498	4.31776	181.542	3.8506
0.996057	500	186.672	500	4.29338	181.734	3.83432
0.997781	502	186.862	502	4.28049	181.927	3.82828
0.999013	504	187.053	504	4.2771	182.12	3.83068
0.999753	506	187.244	506	4.28185	182.312	3.84033
1	508	187.434	508	4.29327	182.49	3.85331
0.999753	510	187.612	510	4.3074	182.697	3.87049
0.999013	512	187.815	512	4.32521	182.889	3.88675
0.997781	514	188.005	514	4.34211	183.082	3.9032
0.996057	516	188.196	516	4.35919	183.274	3.91981
0.993844	518	188.386	518	4.37643	183.461	3.93607
0.991144	520	188.571	520	4.39333	183.641	3.95176
0.987958	522	188.749	522	4.40966	183.85	3.97001
0.984292	524	188.955	524	4.42862	184.041	3.98681
0.980147	526	189.145	526	4.44611	184.233	4.00364
0.975528	528	189.334	528	4.46362	184.425	4.02049
0.97044	530	189.524	530	4.48116	184.61	4.03683
0.964888	532	189.707	532	4.49818	184.807	4.05426
0.958877	534	189.903	534	4.51633	184.999	4.07118
0.952414	536	190.092	536	4.53397	185.19	4.08812
0.945503	538	190.281	538	4.55162	185.392	4.10609
0.938153	540	190.481	540	4.57034	185.572	4.12208
0.930371	542	190.658	542	4.58702	185.763	4.13909
0.922164	544	190.847	544	4.60475	185.953	4.15613
0.91354	546	191.036	546	4.62252	186.144	4.17319
0.904509	548	191.224	548	4.64032	186.338	4.19062
0.895077	550	191.416	550	4.65848	186.538	4.20852
0.885257	552	191.613	552	4.67713	186.715	4.2245
0.875056	554	191.789	554	4.69386	186.905	4.24165
0.864484	556	191.977	556	4.71176	187.096	4.25884
0.853553	558	192.165	558	4.7297	187.286	4.27604
0.842274	560	192.353	560	4.74766	187.48	4.29365
0.830656	562	192.545	562	4.76605	187.68	4.31182
0.818712	564	192.742	564	4.78497	187.855	4.32778
0.806454	566	192.916	566	4.80173	188.045	4.34507
0.793893	568	193.104	568	4.8198	188.234	4.3624
0.781042	570	193.291	570	4.83791	188.424	4.37974
0.767913	572	193.478	572	4.85604	188.618	4.39757
0.754521	574	193.67	574	4.87465	188.819	4.41601
0.740877	576	193.868	576	4.89386	188.992	4.43194
0.726995	578	194.04	578	4.91063	189.181	4.44938
0.71289	580	194.226	580	4.92889	189.37	4.46687
0.698574	582	194.413	582	4.94717	189.559	4.48436
0.684062	584	194.6	584	4.96549	189.753	4.50241
0.669369	586	194.792	586	4.98434	189.954	4.52116
0.654509	588	194.99	588	5.00388	190.124	4.53702
0.639496	590	195.159	590	5.02063	190.313	4.55462
0.624345	592	195.345	592	5.03906	190.501	4.57226
0.609072	594	195.532	594	5.05753	190.689	4.58992
0.593691	596	195.718	596	5.07604	190.884	4.60821
0.578217	598	195.909	598	5.09515	191.065	4.62533
0.562667	600	196.108	600	5.11505	191.253	4.64306
0.547054	602	196.275	602	5.13173	191.441	4.66083
0.531395	604	196.46	604	5.15036	191.617	4.67747
0.515705	606	196.646	606	5.16902	191.816	4.69645
0.5	608	196.831	608	5.18771	192.004	4.71431
0.484295	610	197.023	610	5.20709	192.191	4.73219
0.468605	612	197.202	612	5.22519	192.379	4.75009
0.452946	614	197.387	614	5.24398	192.561	4.76761
0.437333	616	197.572	616	5.2628	192.738	4.78456
0.421783	618	197.744	618	5.2804	192.94	4.804
0.406309	620	197.941	620	5.30054	193.127	4.82202
0.390928	622	198.126	622	5.31947	193.314	4.84007
0.375655	624	198.31	624	5.33842	193.5	4.85816
0.360504	626	198.495	626	5.35741	193.681	4.87573
0.345492	628	198.674	628	5.37598	193.855	4.89263
0.330631	630	198.848	630	5.39396	194.06	4.91258
0.315938	632	199.047	632	5.41457	194.246	4.93079
0.301426	634	199.231	634	5.4337	194.432	4.94901
0.28711	636	199.415	636	5.45285	194.618	4.96727
0.273005	638	199.599	638	5.47205	194.798	4.98492
0.259123	640	199.777	640	5.49073	194.99	5.00389
0.245479	642	199.948	642	5.50868	195.176	5.02224
0.232087	644	200.149	644	5.52983	195.362	5.0407
0.218958	646	200.332	646	5.54917	195.561	5.0605
0.206107	648	200.515	648	5.56853	195.732	5.07749
0.193547	650	200.698	650	5.58793	195.917	5.09595
0.181288	652	200.875	652	5.60668	196.103	5.11447
0.169344	654	201.064	654	5.62683	196.288	5.13308
0.157726	656	201.247	656	5.64634	196.48	5.15233
0.146447	658	201.43	658	5.66588	196.657	5.17018
0.135516	660	201.624	660	5.68672	196.842	5.18881
0.124945	662	201.794	662	5.70508	197.027	5.20747
0.114743	664	201.977	664	5.72472	197.197	5.22474
0.104923	666	202.159	666	5.74441	197.396	5.24491
0.0954915	668	202.341	668	5.76413	197.58	5.26367
0.0864597	670	202.527	670	5.78431	197.764	5.28247
0.077836	672	202.717	672	5.80507	197.948	5.3013
0.069629	674	202.886	674	5.82352	198.127	5.31965
0.0618467	676	203.068	676	5.84338	198.299	5.33731
0.0544967	678	203.249	678	5.86329	198.5	5.35798
0.0475865	680	203.431	680	5.88323	198.684	5.37695
0.0411227	682	203.616	682	5.90368	198.867	5.39593
0.0351118	684	203.807	684	5.92478	199.051	5.41497
0.0295596	686	203.974	686	5.94329	199.228	5.4334
0.0244717	688	204.155	688	5.96338	199.417	5.45313
0.0198532	690	204.336	690	5.98351	199.601	5.47226
0.0157084	692	204.516	692	6.00368	199.784	5.49142
0.0120416	694	204.702	694	6.02441	199.978	5.51181
0.00885637	696	204.893	696	6.04588	200.149	5.52986
0.00615583	698	205.058	698	6.06442	200.332	5.54912
0.00394265	700	205.238	700	6.08474	200.515	5.56844
0.00221902	702	205.416	702	6.10494	200.697	5.58776
0.000986636	704	205.599	704	6.12559	200.883	5.60753
0.00024672	706	205.793	706	6.14764	201.074	5.62784
0	708	205.957	708	6.16642	201.244	5.64599
0	710	206.137	710	6.18692	201.426	5.66546
0	712	206.316	712	6.20749	201.608	5.68499
0	714	206.496	714	6.22807	201.789	5.70453
0	716	206.68	716	6.24929	201.975	5.72455
0	718	206.87	718	6.27128	202.166	5.74519
0	720	207.033	720	6.2901	202.334	5.7634
0	722	207.212	722	6.31085	202.515	5.78309
0	724	207.391	724	6.33165	202.697	5.80283
0	726	207.57	726	6.35248	202.878	5.82259
0	728	207.754	728	6.37399	203.063	5.84289
0	730	207.945	730	6.39639	203.255	5.86387
0	732	208.105	732	6.41522	203.421	5.88211
0	734	208.283	734	6.43621	203.601	5.90202
0	736	208.461	736	6.45726	203.782	5.92198
0	738	208.639	738	6.47833	203.962	5.94196
0	740	208.823	740	6.50017	204.147	5.96255
0	742	209.015	742	6.52301	204.339	5.9839
0	744	209.172	744	6.54181	204.503	6.00216
0	746	209.35	746	6.56304	204.683	6.02229
0	748	209.527	748	6.58433	204.863	6.04248
0	750	209.704	750	6.60565	205.042	6.06269
0	752	209.881	752	6.64285	205.227	6.08357
0	754	210.058	754	6.71179
0	756	210.234	756	6.81244
0	758	210.409	758	6.94475
0	760	210.584	760	7.10868
0	762	210.757	762	7.30414
0	764	210.929	764	7.53103
0	766	211.1	766	7.78922
0	768	211.269	768	8.07856
0	770	211.437	770	8.3989
0	772	211.603	772	8.75004
0	774	211.766	774	9.13177
0	776	211.93	776	9.54416
0	778	212.087	778	9.98605
0	780	212.244	780	10.4581
0	782	212.397	782	10.9596
0	784	212.548	784	11.4904
0	786	212.696	786	12.0501
0	788	212.841	788	12.6382
0	790	212.983	790	13.2546
0	792	213.121	792	13.8986
0	794	213.256	794	14.57
0	796	213.387	796	15.2682
0	798	213.515	798	15.9931
0	800	213.637	800	16.7435
0	802	213.756	802	17.5196
0	804	213.87	804	18.3205
0	806	213.98	806	19.1459
0	808	214.086	808	19.9951
0	810	214.187	810	20.8676
0	812	214.283	812	21.7628
0	814	214.374	814	22.6801
0	816	214.461	816	23.6189
0	818	214.542	818	24.5785
0	820	214.618	820	25.5584
0	822	214.689	822	26.5578
0	824	214.754	824	27.5761
0	826	214.813	826	28.6126
0	828	214.868	828	29.6666
0	830	214.916	830	30.7374
0	832	214.958	832	31.8243
0	834	214.995	834	32.9265
0	836	215.026	836	34.0434
0	838	215.051	838	35.1741
0	840	215.07	840	36.3179
0	842	215.082	842	37.474
0	844	215.088	844	38.6417
0	846	215.088	846	39.82
0	848	215.088	848	41.0094
0	850	215.088	850	42.209
0	852	215.088	852	43.4179
0	854	215.088	854	44.6354
0	856	215.088	856	45.8608
0	858	215.068	858	47.0897
0	860	215.088	860	48.3317
0	862	215.088	862	49.5756
0	864	215.088	864	50.824
0	866	215.088	866	52.0762
0	868	215.073	868	53.3286
0	870	215.088	870	54.5884
0	872	215.088	872	55.8467
0	874	215.088	874	57.1054
0	876	215.088	876	58.3637
0	878	215.087	878	59.6205
0	880	215.089	880	60.8758
0	882	215.108	882	62.1311
0	884	215.088	884	63.3756
0	886	215.088	886	64.6191
0	888	215.088	888	65.8571
0	890	215.069	890	67.0852
0	892	215.088	892	68.3134
0	894	215.088	894	69.5301
0	896	215.088	896	70.738
0	898	215.088	898	71.9363
0	900	215.107	900	73.1281
0	902	215.048	902	74.2929
0	904	214.948	904	75.4371
0	906	214.787	906	76.5558
0	908	214.57	908	77.6483
0	910	214.297	910	78.7136
0	912	213.97	912	79.7511
0	914	213.59	914	80.7597
0	916	213.161	916	81.7387
0	918	212.685	918	82.6872
0	920	212.162	920	83.6042
0	922	211.595	922	84.489
0	924	210.987	924	85.3407
0	926	210.339	926	86.1582
0	928	209.653	928	86.9409
0	930	208.932	930	87.6877
0	932	208.177	932	88.398
0	934	207.392	934	89.0708
0	936	206.578	936	89.7053
0	938	205.738	938	90.3009
0	940	204.873	940	90.8567
0	942	203.987	942	91.3722
0	944	203.081	944	91.8467
0	946	202.158	946	92.2797
0	948	201.221	948	92.6708
0	950	200.27	950	93.0195
0	952	199.31	952	93.3255
0	954	198.342	954	93.5888
0	956	197.369	956	93.8092
0	958	196.393	958	93.9869
0	960	195.416	960	94.1218
0	962	194.44	962	94.2142
0	964	193.468	964	94.2645
0	966	192.502	966	94.2732
0	968	191.544	968	94.2412
0	970	190.596	970	94.1688
0	972	189.66	972	94.0571
0	974	188.738	974	93.907
0	976	187.833	976	93.7196
0	978	186.944	978	93.4961
0	980	186.076	980	93.2378
0	982	185.228	982	92.9459
0	984	184.403	984	92.6221
0	986	183.602	986	92.2678
0	988	182.827	988	91.8853
0	990	182.078	990	91.4773
0	992	181.356	992	91.0461
0	994	180.663	994	90.5938
0	996	180.017	996	90.1319
0	998	179.366	998	89.6333
0	1000	178.763	1000	89.1276
0	1002	178.192	1002	88.607
0	1004	177.653	1004	88.0723
0	1006	177.161	1006	87.5344
0	1008	176.67	1008	86.9661
0	1010	176.229	1010	86.3971
0	1012	175.82	1012	85.8189
0	1014	175.445	1014	85.2326
0	1016	175.115	1016	84.6463
0	1018	174.795	1018	84.0395
0	1020	174.521	1020	83.4348
0	1022	174.28	1022	82.8256
0	1024	174.073	1024	82.2128
0	1026	173.906	1026	81.6017
0	1028	173.758	1028	80.9789
0	1030	173.651	1030	80.3592
0	1032	173.577	1032	79.7382
0	1034	173.522	1034	79.1073
0	1036	173.528	1036	78.4951
0	1038	173.528	1038	77.8575
0	1040	173.528	1040	77.1995
0	1042	173.528	1042	76.5212
0	1044	173.54	1044	75.8313
0	1046	173.528	1046	75.106
0	1048	173.528	1048	74.37
0	1050	173.528	1050	73.6158
0	1052	173.518	1052	72.8371
0	1054	173.512	1054	72.0442
0	1056	173.536	1056	71.2545
0	1058	173.528	1058	70.4268
0	1060	173.528	1060	69.5892
0	1062	173.528	1062	68.7367
0	1064	173.516	1064	67.862
0	1066	173.528	1066	66.9888
0	1068	173.528	1068	66.0947
0	1070	173.528	1070	65.1879
0	1072	173.528	1072	64.269
0	1074	173.532	1074	63.3415
0	1076	173.528	1076	62.3975
0	1078	173.515	1078	61.4378
0	1080	173.528	1080	60.4849
0	1082	173.528	1082	59.5148
0	1084	173.528	1084	58.5364
0	1086	173.528	1086	57.5502
0	1088	173.528	1088	56.5573
0	1090	173.535	1090	55.5616
0	1092	173.528	1092	54.5515
0	1094	173.528	1094	53.5406
0	1096	173.528	1096	52.5252
0	1098	173.517	1098	51.4993
0	1100	173.528	1100	50.4834
0	1102	173.528	1102	49.4582
0	1104	173.528	1104	48.431
0	1106	173.528	1106	47.4025
0	1108	173.524	1108	46.371
0	1110	173.515	1110	45.3366
0	1112	173.528	1112	44.3151
0	1114	173.528	1114	43.2875
0	1116	173.528	1116	42.2617
0	1118	173.528	1118	41.2383
0	1120	173.52	1120	40.2137
0	1122	173.532	1122	39.2038
0	1124	173.542	1124	38.197
0	1126	173.557	1126	37.1976
0	1128	173.584	1128	36.2098
0	1130	173.614	1130	35.2295
0	1132	173.63	1132	34.248
0	1134	173.671	1134	33.2866
0	1136	173.712	1136	32.3328
0	1138	173.758	1138	31.3892
0	1140	173.811	1140	30.4573
0	1142	173.859	1142	29.5317
0	1144	173.926	1144	28.6251
0	1146	173.992	1146	27.7273
0	1148	174.063	1148	26.8417
0	1150	174.137	1150	25.9688
0	1152	174.218	1152	25.1094
0	1154	174.289	1154	24.2575
0	1156	174.39	1156	23.4309
0	1158	174.484	1158	22.6128
0	1160	174.581	1160	21.8089
0	1162	174.689	1162	21.0228
0	1164	174.789	1164	20.2464
0	1166	174.898	1166	19.4874
0	1168	175.016	1168	18.7462
0	1170	175.114	1170	18.0115
0	1172	175.25	1172	17.3066
0	1174	175.373	1174	16.6114
0	1176	175.504	1176	15.9344
0	1178	175.637	1178	15.2737
0	1180	175.772	1180	14.63
0	1182	175.911	1182	14.0036
0	1184	176.053	1184	13.3948
0	1186	176.199	1186	12.8038
0	1188	176.347	1188	12.2307
0	1190	176.498	1190	11.6756
0	1192	176.653	1192	11.1389
0	1194	176.81	1194	10.6206
0	1196	176.969	1196	10.1208
0	1198	177.131	1198	9.63976
0	1200	177.296	1200	9.1775
0	1202	177.463	1202	8.73417
0	1204	177.632	1204	8.30985
0	1206	177.804	1206	7.90463
0	1208	177.977	1208	7.51858
0	1210	178.153	1210	7.15177
0	1212	178.33	1212	6.80428
0	1214	178.509	1214	6.47613
0	1216	178.69	1216	6.16737
0	1218	178.872	1218	5.87804
0	1220	179.055	1220	5.6082
0	1222	179.24	1222	5.35787
0	1224	179.427	1224	5.12713
0	1226	179.614	1226	4.91599
0	1228	179.802	1228	4.72445
0	1230	179.991	1230	4.55246
0	1232	180.181	1232	4.4
0	1234	180.372	1234	4.26696
0	1236	180.567	1236	4.15347
0	1238	180.755	1238	4.05772
0	1240	180.947	1240	3.98056
0	1242	181.14	1242	3.92089
0	1244	181.333	1244	3.87762
0	1246	181.526	1246	3.84898
0	1248	181.719	1248	3.83279
0	1250	181.911	1250	3.82684
0	1252	182.105	1252	3.82932
0	1254	182.297	1254	3.83902
0	1256	182.476	1256	3.85205
0	1258	182.683	1258	3.86926
0	1260	182.876	1260	3.88556
0	1262	183.068	1262	3.90203
0	1264	183.261	1264	3.91865
0	1266	183.448	1266	3.93493
0	1268	183.628	1268	3.95063
0	1270	183.837	1270	3.96894
0	1272	184.03	1272	3.98576
0	1274	184.221	1274	4.00261
0	1276	184.413	1276	4.01949
0	1278	184.599	1278	4.03584
0	1280	184.797	1280	4.05331
0	1282	184.988	1282	4.07027
0	1284	185.18	1284	4.08724
0	1286	185.383	1286	4.10526
0	1288	185.562	1288	4.12124
0	1290	185.753	1290	4.13828
0	1292	185.945	1292	4.15534
0	1294	186.135	1294	4.17242
0	1296	186.33	1296	4.18988
0	1298	186.53	1298	4.20782
0	1300	186.708	1300	4.22382
0	1302	186.898	1302	4.24099
0	1304	187.089	1304	4.2582
0	1306	187.279	1306	4.27543
0	1308	187.474	1308	4.29307
0	1310	187.674	1310	4.31126
0	1312	187.85	1312	4.32725
0	1314	188.04	1314	4.34458
0	1316	188.229	1316	4.36193
0	1318	188.419	1318	4.3793
0	1320	188.614	1320	4.39715
0	1322	188.815	1322	4.41561
0	1324	188.988	1324	4.43158
0	1326	189.177	1326	4.44905
0	1328	189.366	1328	4.46656
0	1330	189.555	1330	4.48409
0	1332	189.75	1332	4.50216
0	1334	189.952	1334	4.52094
0	1336	190.122	1336	4.53683
0	1338	190.311	1338	4.55447
0	1340	190.5	1340	4.57213
0	1342	190.688	1342	4.58981
0	1344	190.883	1344	4.60813
0	1346	191.065	1346	4.62527
0	1348	191.253	1348	4.64304
0	1350	191.441	1350	4.66084
0	1352	191.617	1352	4.67752
0	1354	191.818	1354	4.69663
0	1356	192.005	1356	4.7144
0	1358	192.193	1358	4.73231
0	1360	192.38	1360	4.75025
0	1362	192.561	1362	4.76759
0	1364	192.755	1364	4.78621
0	1366	192.942	1366	4.80424
0	1368	193.13	1368	4.82229
0	1370	193.329	1370	4.84154
0	1372	193.504	1372	4.85848
0	1374	193.69	1374	4.87663
0	1376	193.877	1376	4.8948
0	1378	194.064	1378	4.913
0	1380	194.255	1380	4.93163
0	1382	194.45	1382	4.95078
0	1384	194.623	1384	4.96778
0	1386	194.81	1386	4.98611
0	1388	194.996	1388	5.00446
0	1390	195.182	1390	5.02284
0	1392	195.372	1392	5.0417
0	1394	195.568	1394	5.06116
0	1396	195.739	1396	5.07817
0	1398	195.925	1398	5.09668
0	1400	196.11	1400	5.11522
0	1402	196.296	1402	5.1338
0	1404	196.486	1404	5.1529
0	1406	196.683	1406	5.1727
0	1408	196.851	1408	5.1897
0	1410	197.036	1410	5.20839
0	1412	197.221	1412	5.22713
0	1414	197.405	1414	5.24589
0	1416	197.596	1416	5.26525
0	1418	197.793	1418	5.28541
0	1420	197.959	1420	5.30238
0	1422	198.143	1422	5.32127
0	1424	198.327	1424	5.3402
0	1426	198.512	1426	5.35916
0	1428	198.702	1428	5.3788
0	1430	198.879	1430	5.39718
0	1432	199.063	1432	5.41624
0	1434	199.247	1434	5.43534
0	1436	199.418	1436	5.45322
0	1438	199.614	1438	5.47363
0	1440	199.797	1440	5.49284
0	1442	199.98	1442	5.51206
0	1444	200.163	1444	5.53133
0	1446	200.342	1446	5.55018
0	1448	200.515	1448	5.56844
0	1450	200.712	1450	5.58934
0	1452	200.895	1452	5.60876
0	1454	201.077	1454	5.62819
0	1456	201.26	1456	5.64768
0	1458	201.437	1458	5.66663
0	1460	201.606	1460	5.68485
0	1462	201.806	1462	5.70632
0	1464	201.988	1464	5.72596
0	1466	202.17	1466	5.7456
0	1468	202.352	1468	5.7653
0	1470	202.527	1470	5.78435
0	1472	202.715	1472	5.8048
0	1474	202.896	1474	5.8246
0	1476	203.077	1476	5.84443
0	1478	203.27	1478	5.86557
0	1480	203.44	1480	5.88423
0	1482	203.621	1482	5.90418
0	1484	203.802	1484	5.92417
0	1486	203.982	1486	5.94419
0	1488	204.167	1488	5.96467
0	1490	204.356	1490	5.98574
0	1492	204.524	1492	6.0045
0	1494	204.704	1494	6.02467
0	1496	204.884	1496	6.0449
0	1498	205.064	1498	6.06515
0	1500	205.248	1500	6.08589
	1502	205.424	1502	6.12146
	1504	205.603	1504	6.18892
	1506	205.782	1506	6.28783
	1508	205.96	1508	6.41814
	1510	206.137	1510	6.57983
	1512	206.313	1512	6.77283
	1514	206.488	1514	6.99705
	1516	206.662	1516	7.25239
	1518	206.834	1518	7.53874
	1520	207.004	1520	7.85593
	1522	207.173	1522	8.20381
	1524	207.339	1524	8.58217
	1526	207.504	1526	8.9908
	1528	207.666	1528	9.42947
	1530	207.825	1530	9.89791
	1532	207.982	1532	10.3958
	1534	208.138	1534	10.9232
	1536	208.287	1536	11.4789
	1538	208.435	1538	12.0633
	1540	208.579	1540	12.6759
	1542	208.721	1542	13.3162
	1544	208.858	1544	13.9838
	1546	208.992	1546	14.6782
	1548	209.122	1548	15.3991
	1550	209.248	1550	16.1459
	1552	209.37	1552	16.9181
	1554	209.488	1554	17.7153
	1556	209.601	1556	18.5368
	1558	209.71	1558	19.3822
	1560	209.814	1560	20.2508
	1562	209.914	1562	21.1421
	1564	210.009	1564	22.0556
	1566	210.098	1566	22.9904
	1568	210.182	1568	23.9461
	1570	210.262	1570	24.922
	1572	210.336	1572	25.9175
	1574	210.404	1574	26.9318
	1576	210.467	1576	27.9642
	1578	210.525	1578	29.0142
	1580	210.577	1580	30.0808
	1582	210.623	1582	31.1636
	1584	210.663	1584	32.2616
	1586	210.697	1586	33.3742
	1588	210.725	1588	34.5006
	1590	210.748	1590	35.64
	1592	210.763	1592	36.7916
	1594	210.773	1594	37.9547
	1596	210.777	1596	39.1284
	1598	210.777	1598	40.3125
	1600	210.777	1600	41.5066
	1602	210.777	1602	42.71
	1604	210.777	1604	43.9219
	1606	210.777	1606	45.1415
	1608	210.757	1608	46.3646
	1610	210.777	1610	47.6005
	1612	210.777	1612	48.8383
	1614	210.777	1614	50.0805
	1616	210.777	1616	51.3263
	1618	210.762	1618	52.5723
	1620	210.777	1620	53.8254
	1622	210.777	1622	55.077
	1624	210.777	1624	56.3288
	1626	210.777	1626	57.5801
	1628	210.776	1628	58.8298
	1630	210.78	1630	60.0782
	1632	210.777	1632	61.3221
	1634	210.769	1634	62.5613
	1636	210.779	1636	63.7989
	1638	210.777	1638	65.0287
	1640	210.798	1640	66.2566
	1642	210.777	1642	67.4689
	1644	210.777	1644	68.6773
	1646	210.777	1646	69.8768
	1648	210.762	1648	71.0636
	1650	210.762	1650	72.2428
	1652	210.777	1652	73.4137
	1654	210.76	1654	74.5659
	1656	210.683	1656	75.6921
	1658	210.547	1658	76.7915
	1660	210.355	1660	77.8633
	1662	210.108	1662	78.9066
	1664	209.808	1664	79.9205
	1666	209.458	1666	80.9043
	1668	209.058	1668	81.8569
	1670	208.612	1670	82.7777
	1672	208.122	1672	83.6656
	1674	207.589	1674	84.5199
	1676	207.015	1676	85.3397
	1678	206.403	1678	86.1241
	1680	205.756	1680	86.8724
	1682	205.074	1682	87.5837
	1684	204.361	1684	88.2572
	1686	203.619	1686	88.8922
	1688	202.85	1688	89.488
	1690	202.056	1690	90.044
	1692	201.24	1692	90.5596
	1694	200.404	1694	91.0341
	1696	199.55	1696	91.4673
	1698	198.68	1698	91.8586
	1700	197.798	1700	92.2077
	1702	196.906	1702	92.5146
	1704	196.005	1704	92.7789
	1706	195.098	1706	93.001
	1708	194.187	1708	93.1806
	1710	193.275	1710	93.3179
	1712	192.364	1712	93.4136
	1714	191.456	1714	93.4679
	1716	190.553	1716	93.4811
	1718	189.657	1718	93.4545
	1720	188.77	1720	93.3881
	1722	187.895	1722	93.2835
	1724	187.034	1724	93.1414
	1726	186.187	1726	92.9628
	1728	185.357	1728	92.7489
	1730	184.544	1730	92.501
	1732	183.753	1732	92.2207
	1734	182.983	1734	91.9089
	1736	182.236	1736	91.5678
	1738	181.513	1738	91.1994
	1740	180.816	1740	90.8062
	1742	180.145	1742	90.3904
	1744	179.501	1744	89.9543
	1746	178.902	1746	89.5088
	1748	178.298	1748	89.0271
	1750	177.741	1750	88.5391
	1752	177.213	1752	88.0357
	1754	176.717	1754	87.519
	1756	176.251	1756	86.9898
	1758	175.825	1758	86.4544
	1760	175.413	1760	85.8985
	1762	175.043	1762	85.3387
	1764	174.704	1764	84.7707
	1766	174.387	1766	84.189
	1768	174.124	1768	83.6146
	1770	173.882	1770	83.0278
	1772	173.673	1772	82.4365
	1774	173.496	1774	81.8412
	1776	173.349	1776	81.2412
	1778	173.234	1778	80.6384
	1780	173.155	1780	80.0356
	1782	173.112	1782	79.4346
	1784	173.105	1784	78.8347
	1786	173.095	1786	78.2113
	1788	173.095	1788	77.5736
	1790	173.095	1790	76.9154
	1792	173.097	1792	76.2383
	1794	173.095	1794	75.5388
	1796	173.1	1796	74.8247
	1798	173.095	1798	74.0855
	1800	173.082	1800	73.3228
	1802	173.085	1802	72.5532
	1804	173.095	1804	71.7705
	1806	173.102	1806	70.9698
	1808	173.095	1808	70.1432
	1810	173.084	1810	69.2991
	1812	173.098	1812	68.456
	1814	173.095	1814	67.5873
	1816	173.095	1816	66.707
	1818	173.095	1818	65.8135
	1820	173.094	1820	64.9069
	1822	173.103	1822	63.9946
	1824	173.095	1824	63.0596
	1826	173.095	1826	62.1192
	1828	173.095	1828	61.1687
	1830	173.086	1830	60.2027
	1832	173.095	1832	59.2395
	1834	173.095	1834	58.2622
	1836	173.095	1836	57.2771
	1838	173.095	1838	56.2851
	1840	173.096	1840	55.2875
	1842	173.104	1842	54.2883
	1844	173.095	1844	53.273
	1846	173.095	1846	52.2591
	1848	173.095	1848	51.2414
	1850	173.079	1850	50.2111
	1852	173.095	1852	49.197
	1854	173.095	1854	48.1716
	1856	173.095	1856	47.145
	1858	173.095	1858	46.1176
	1860	173.089	1860	45.0867
	1862	173.095	1862	44.0635
	1864	173.095	1864	43.038
	1866	173.095	1866	42.0144
	1868	173.105	1868	40.9989
	1870	173.095	1870	39.9753
	1872	173.101	1872	38.9644
	1874	173.112	1874	37.9606
	1876	173.129	1876	36.9648
	1878	173.148	1878	35.9754
	1880	173.177	1880	34.9974
	1882	173.213	1882	34.0295
	1884	173.241	1884	33.0637
	1886	173.288	1886	32.1158
	1888	173.336	1888	31.1757
	1890	173.388	1890	30.2463
	1892	173.445	1892	29.3282
	1894	173.494	1894	28.4154
	1896	173.574	1896	27.5273
	1898	173.645	1898	26.6455
	1900	173.721	1900	25.7761
	1902	173.813	1902	24.925
	1904	173.887	1904	24.0774
	1906	173.979	1906	23.2494
	1908	174.071	1908	22.4339
	1910	174.169	1910	21.6336
	1912	174.265	1912	20.8456
	1914	174.379	1914	20.0784
	1916	174.505	1916	19.3294
	1918	174.605	1918	18.5843
	1920	174.721	1920	17.8599
	1922	174.843	1922	17.1527
	1924	174.969	1924	16.4617
	1926	175.098	1926	15.7876
	1928	175.232	1928	15.1305
	1930	175.368	1930	14.4901
	1932	175.507	1932	13.8673
	1934	175.65	1934	13.262
	1936	175.796	1936	12.6744
	1938	175.945	1938	12.1048
	1940	176.097	1940	11.5532
	1942	176.252	1942	11.0199
	1944	176.409	1944	10.505
	1946	176.569	1946	10.0087
	1948	176.732	1948	9.531
	1950	176.897	1950	9.07211
	1952	177.065	1952	8.63211
	1954	177.234	1954	8.2111
	1956	177.406	1956	7.80917
	1958	177.58	1958	7.42638
	1960	177.756	1960	7.06281
	1962	177.934	1962	6.71851
	1964	178.113	1964	6.39351
	1966	178.294	1966	6.08787
	1968	178.476	1968	5.80163
	1970	178.66	1970	5.53482
	1972	178.846	1972	5.2875
	1974	179.032	1974	5.05972
	1976	179.22	1976	4.85149
	1978	179.408	1978	4.66282
	1980	179.597	1980	4.49366
	1982	179.788	1982	4.34399
	1984	179.979	1984	4.21366
	1986	180.17	1986	4.10236
	1988	180.362	1988	4.00963
	1990	180.555	1990	3.93494
	1992	180.747	1992	3.87763
	1994	180.94	1994	3.83649
	1996	181.133	1996	3.80974
	1998	181.326	1998	3.79512
	2000	181.519	2000	3.79046
	2002	181.713	2002	3.79406
	2004	181.905	2004	3.8046
	2006	182.086	2006	3.81818
	2008	182.291	2008	3.83526
	2010	182.484	2010	3.85154
	2012	182.677	2012	3.86799
	2014	182.869	2014	3.88459
	2016	183.057	2016	3.90087
	2018	183.239	2018	3.91664
	2020	183.446	2020	3.93473
	2022	183.638	2022	3.95151
	2024	183.831	2024	3.9683
	2026	184.023	2026	3.98513
	2028	184.209	2028	4.0015
	2030	184.424	2030	4.02047
	2032	184.598	2032	4.03575
	2034	184.789	2034	4.05266
	2036	184.981	2036	4.06961
	2038	185.172	2038	4.08656
	2040	185.37	2040	4.10411
	2042	185.555	2042	4.12056
	2044	185.746	2044	4.13758
	2046	185.937	2046	4.15464
	2048	186.115	2048	4.17065
	2050	186.318	2050	4.18881
	2052	186.509	2052	4.20593
	2054	186.7	2054	4.22308
	2056	186.89	2056	4.24024
	2058	187.076	2058	4.25704
	2060	187.256	2060	4.27334
	2062	187.461	2062	4.2919
	2064	187.651	2064	4.30917
	2066	187.841	2066	4.32645
	2068	188.031	2068	4.34377
	2070	188.215	2070	4.36064
	2072	188.393	2072	4.37686
	2074	188.6	2074	4.39586
	2076	188.789	2076	4.41329
	2078	188.978	2078	4.43072
	2080	189.168	2080	4.44819
	2082	189.351	2082	4.46509
	2084	189.546	2084	4.4832
	2086	189.735	2086	4.50074
	2088	189.924	2088	4.51832
	2090	190.124	2090	4.53702
	2092	190.301	2092	4.55354
	2094	190.49	2094	4.57118
	2096	190.678	2096	4.58887
	2098	190.866	2098	4.60657
	2100	191.059	2100	4.62468
	2102	191.256	2102	4.64331
	2104	191.431	2104	4.65985
	2106	191.619	2106	4.67766
	2108	191.807	2108	4.69551
	2110	191.994	2110	4.71338
	2112	192.186	2112	4.7317
	2114	192.384	2114	4.75062
	2116	192.557	2116	4.76717
	2118	192.744	2118	4.78514
	2120	192.931	2120	4.80316
	2122	193.118	2122	4.8212
	2124	193.31	2124	4.83976
	2126	193.509	2126	4.85897
	2128	193.679	2128	4.87551
	2130	193.866	2130	4.89367
	2132	194.052	2132	4.91186
	2134	194.239	2134	4.93008
	2136	194.431	2136	4.94888
	2138	194.63	2138	4.96843
	2140	194.798	2140	4.98492
	2142	194.983	2142	5.00326
	2144	195.169	2144	5.02164
	2146	195.355	2146	5.04004
	2148	195.547	2148	5.0591
	2150	195.727	2150	5.07694
	2152	195.912	2152	5.09543
	2154	196.097	2154	5.11396
	2156	196.271	2156	5.13131
	2158	196.468	2158	5.15111
	2160	196.653	2160	5.16974
	2162	196.838	2162	5.18838
	2164	197.023	2164	5.20708
	2166	197.203	2166	5.22536
	2168	197.378	2168	5.24308
	2170	197.577	2170	5.26333
	2172	197.761	2172	5.28215
	2174	197.946	2174	5.30099
	2176	198.13	2176	5.31988
	2178	198.309	2178	5.33825
	2180	198.48	2180	5.35593
	2182	198.682	2182	5.37673
	2184	198.866	2184	5.39575
	2186	199.049	2186	5.41479
	2188	199.233	2188	5.43389
	2190	199.41	2190	5.45233
	2192	199.6	2192	5.47215
	2194	199.783	2194	5.49134
	2196	199.966	2196	5.51056
	2198	200.161	2198	5.53104
	2200	200.332	2200	5.5491
	2202	200.514	2202	5.56842
	2204	200.697	2204	5.58779
	2206	200.88	2206	5.60718
	2208	201.066	2208	5.62702
	2210	201.257	2210	5.64743
	2212	201.427	2212	5.66557
	2214	201.609	2214	5.68511
	2216	201.791	2216	5.70469
	2218	201.973	2218	5.72429
	2220	202.159	2220	5.7444
	2222	202.35	2222	5.76513
	2224	202.518	2224	5.78334
	2226	202.699	2226	5.80309
	2228	202.881	2228	5.82288
	2230	203.062	2230	5.8427
	2232	203.247	2232	5.86308
	2234	203.439	2234	5.88416
	2236	203.605	2236	5.90241
	2238	203.785	2238	5.92237
	2240	203.966	2240	5.9424
	2242	204.146	2242	5.96244
	2244	204.332	2244	5.9831
	2246	204.524	2246	6.00456
	2248	204.687	2248	6.02282
	2250	204.867	2250	6.04301
	2252	205.047	2252	6.07894
	2254	205.227	2254	6.14627
	2256	205.406	2256	6.24503
	2258	205.589	2258	6.37573
	2260	205.761	2260	6.53665
	2262	205.938	2262	6.72942
	2264	206.113	2264	6.9534
	2266	206.286	2266	7.20849
	2268	206.459	2268	7.49456
	2270	206.629	2270	7.81147
	2272	206.798	2272	8.15904
	2274	206.965	2274	8.53709
	2276	207.129	2276	8.94541
	2278	207.291	2278	9.38375
	2280	207.451	2280	9.85186
	2282	207.608	2282	10.3494
	2284	207.762	2284	10.8762
	2286	207.913	2286	11.4318
	2288	208.061	2288	12.0159
	2290	208.206	2290	12.6281
	2292	208.347	2292	13.268
	2294	208.485	2294	13.9353
	2296	208.619	2296	14.6294
	2298	208.75	2298	15.3499
	2300	208.876	2300	16.0963
	2302	208.998	2302	16.8682
	2304	209.116	2304	17.665
	2306	209.23	2306	18.4861
	2308	209.339	2308	19.3311
	2310	209.443	2310	20.1994
	2312	209.543	2312	21.0903
	2314	209.637	2314	22.0033
	2316	209.727	2316	22.9378
	2318	209.812	2318	23.8931
	2320	209.891	2320	24.8686
	2322	209.965	2322	25.8637
	2324	210.034	2324	26.8776
	2326	210.098	2326	27.9096
	2328	210.155	2328	28.9592
	2330	210.207	2330	30.0254
	2332	210.254	2332	31.1078
	2334	210.294	2334	32.2054
	2336	210.329	2336	33.3176
	2338	210.357	2338	34.4435
	2340	210.379	2340	35.5824
	2342	210.395	2342	36.7336
	2344	210.405	2344	37.8962
	2346	210.409	2346	39.0695
	2348	210.409	2348	40.253
	2350	210.409	2350	41.4466
	2352	210.409	2352	42.6495
	2354	210.409	2354	43.8608
	2356	210.409	2356	45.0799
	2358	210.389	2358	46.3024
	2360	210.409	2360	47.5377
	2362	210.409	2362	48.7749
	2364	210.409	2364	50.0165
	2366	210.409	2366	51.2617
	2368	210.395	2368	52.5071
	2370	210.409	2370	53.7596
	2372	210.409	2372	55.0105
	2374	210.409	2374	56.2617
	2376	210.409	2376	57.5124
	2378	210.409	2378	58.7614
	2380	210.413	2380	60.0091
	2382	210.409	2382	61.2523
	2384	210.401	2384	62.4905
	2386	210.409	2386	63.7271
	2388	210.409	2388	64.9567
	2390	210.397	2390	66.1773
	2392	210.401	2392	67.3939
	2394	210.409	2394	68.6031
	2396	210.422	2396	69.8043
	2398	210.409	2398	70.9908
	2400	210.389	2400	72.1648
	2402	210.413	2402	73.3371
	2404	210.405	2404	74.4902
	2406	210.33	2406	75.6161
	2408	210.216	2408	76.7194
	2410	210.036	2410	77.7928
	2412	209.8	2412	78.8376
	2414	209.512	2414	79.8532
	2416	209.173	2416	80.8384
	2418	208.784	2418	81.7926
	2420	208.349	2420	82.7149
	2422	207.869	2422	83.6043
	2424	207.347	2424	84.46
	2426	206.784	2426	85.2813
	2428	206.182	2428	86.0671
	2430	205.545	2430	86.8168
	2432	204.873	2432	87.5296
	2434	204.17	2434	88.2045
	2436	203.438	2436	88.8411
	2438	202.678	2438	89.4383
	2440	201.893	2440	89.9959
	2442	201.086	2442	90.513
	2444	200.259	2444	90.9893
	2446	199.414	2446	91.424
	2448	198.554	2448	91.8171
	2450	197.68	2450	92.1681
	2452	196.796	2452	92.4767
	2454	195.903	2454	92.743
	2456	195.005	2456	92.967
	2458	194.102	2458	93.1487
	2460	193.197	2460	93.2882
	2462	192.294	2462	93.386
	2464	191.393	2464	93.4425
	2466	190.497	2466	93.4582
	2468	189.609	2468	93.4338
	2470	188.729	2470	93.37
	2472	187.861	2472	93.2679
	2474	187.005	2474	93.1283
	2476	186.164	2476	92.9522
	2478	185.34	2478	92.7411
	2480	184.534	2480	92.496
	2482	183.748	2482	92.2183
	2484	182.984	2484	91.9095
	2486	182.242	2486	91.571
	2488	181.524	2488	91.2053
	2490	180.832	2490	90.8149
	2492	180.166	2492	90.4018
	2494	179.509	2494	89.9588
	2496	178.916	2496	89.5166
	2498	178.333	2498	89.0472
	2500	177.78	2500	88.5615
	2502	177.256	2502	88.061
	2504	176.769	2504	87.5502
	2506	176.301	2506	87.02
	2508	175.87	2508	86.4819
	2510	175.47	2510	85.9335
	2512	175.099	2512	85.3739
	2514	174.764	2514	84.8086
	2516	174.476	2516	84.2454
	2518	174.192	2518	83.6577
	2520	173.953	2520	83.073
	2522	173.746	2522	82.4834
	2524	173.571	2524	81.8898
	2526	173.436	2526	81.2978
	2528	173.319	2528	80.6934
	2530	173.24	2530	80.0915
	2532	173.195	2532	79.4886
	2534	173.169	2534	78.8766
	2536	173.18	2536	78.2676
	2538	173.18	2538	77.63
	2540	173.18	2540	76.9717
	2542	173.18	2542	76.2933
	2544	173.191	2544	75.6023
	2546	173.18	2546	74.878
	2548	173.18	2548	74.142
	2550	173.18	2550	73.3878
	2552	173.173	2552	72.6112
	2554	173.174	2554	71.8227
	2556	173.18	2556	71.0212
	2558	173.194	2558	70.2083
	2560	173.18	2560	69.3621
	2562	173.18	2562	68.5099
	2564	173.18	2564	67.6433
	2566	173.165	2566	66.7528
	2568	173.18	2568	65.8692
	2570	173.18	2570	64.963
	2572	173.18	2572	64.0447
	2574	173.18	2574	63.1149
	2576	173.183	2576	62.176
	2578	173.196	2578	61.2339
	2580	173.18	2580	60.2634
	2582	173.18	2582	59.2941
	2584	173.18	2584	58.3165
	2586	173.18	2586	57.3313
	2588	173.192	2588	56.3462
	2590	173.18	2590	55.3402
	2592	173.18	2592	54.3357
	2594	173.18	2594	53.326
	2596	173.18	2596	52.3119
	2598	173.188	2598	51.2985
	2600	173.18	2600	50.2726
	2602	173.18	2602	49.2488
	2604	173.18	2604	48.223
	2606	173.167	2606	47.1878
	2608	173.18	2608	46.1683
	2610	173.18	2610	45.1405
	2612	173.18	2612	44.1134
	2614	173.18	2614	43.0875
	2616	173.173	2616	42.0594
	2618	173.18	2618	41.0419
	2620	173.181	2620	40.0235
	2622	173.186	2622	39.0116
	2624	173.208	2624	38.0133
	2626	173.213	2626	37.0104
	2628	173.234	2628	36.0217
	2630	173.261	2630	35.0418
	2632	173.292	2632	34.0709
	2634	173.323	2634	33.1063
	2636	173.371	2636	32.1583
	2638	173.418	2638	31.2175
	2640	173.47	2640	30.2874
	2642	173.528	2642	29.369
	2644	173.577	2644	28.456
	2646	173.655	2646	27.5663
	2648	173.727	2648	26.6837
	2650	173.802	2650	25.8136
	2652	173.89	2652	24.9602
	2654	173.975	2654	24.1165
	2656	174.057	2656	23.2839
	2658	174.151	2658	22.4685
	2660	174.245	2660	21.6661
	2662	174.351	2662	20.8814
	2664	174.458	2664	20.1108
	2666	174.567	2666	19.3545
	2668	174.681	2668	18.6144
	2670	174.783	2670	17.8838
	2672	174.921	2672	17.1822
	2674	175.047	2674	16.4907
	2676	175.176	2676	15.8157
	2678	175.318	2678	15.1609
	2680	175.445	2680	14.5168
	2682	175.584	2682	13.8933
	2684	175.739	2684	13.2913
	2686	175.867	2686	12.6972
	2688	176.021	2688	12.1287
	2690	176.173	2690	11.5766
	2692	176.328	2692	11.0425
	2694	176.469	2694	10.5223
	2696	176.645	2696	10.0299
	2698	176.808	2698	9.55163
	2700	176.973	2700	9.09202
	2702	177.137	2702	8.65054
	2704	177.31	2704	8.22973
	2706	177.481	2706	7.82717
	2708	177.655	2708	7.44374
	2710	177.831	2710	7.07954
	2712	178.008	2712	6.73462
	2714	178.187	2714	6.40901
	2716	178.368	2716	6.10277
	2718	178.551	2718	5.81593
	2720	178.734	2720	5.54854
	2722	178.919	2722	5.30064
	2724	179.106	2724	5.07229
	2726	179.293	2726	4.8635
	2728	179.482	2728	4.67429
	2730	179.671	2730	4.50459
	2732	179.861	2732	4.35439
	2734	180.052	2734	4.22354
	2736	180.247	2736	4.1122
	2738	180.435	2738	4.01851
	2740	180.627	2740	3.94337
	2742	180.82	2742	3.88561
	2744	181.013	2744	3.84407
	2746	181.206	2746	3.81697
	2748	181.399	2748	3.80205
	2750	181.592	2750	3.79714
	2752	181.785	2752	3.80053
	2754	181.978	2754	3.81092
	2756	182.158	2756	3.82439
	2758	182.363	2758	3.84149
	2760	182.556	2760	3.85777
	2762	182.748	2762	3.87421
	2764	182.941	2764	3.89081
	2766	183.129	2766	3.90708
	2768	183.31	2768	3.92283
	2770	183.518	2770	3.94096
	2772	183.71	2772	3.95774
	2774	183.902	2774	3.97453
	2776	184.094	2776	3.99137
	2778	184.28	2778	4.00772
	2780	184.477	2780	4.02509
	2782	184.668	2782	4.04199
	2784	184.86	2784	4.05891
	2786	185.062	2786	4.0768
	2788	185.243	2788	4.09282
	2790	185.434	2790	4.1098
	2792	185.625	2792	4.12681
	2794	185.816	2794	4.14384
	2796	186.01	2796	4.16122
	2798	186.209	2798	4.17905
	2800	186.388	2800	4.19508
	2802	186.579	2802	4.2122
	2804	186.769	2804	4.22935
	2806	186.959	2806	4.24652
	2808	187.154	2808	4.26409
	2810	187.353	2810	4.28216
	2812	187.53	2812	4.29818
	2814	187.72	2814	4.31545
	2816	187.91	2816	4.33275
	2818	188.1	2818	4.35006
	2820	188.294	2820	4.36782
	2822	188.494	2822	4.38614
	2824	188.668	2824	4.40217
	2826	188.858	2826	4.41958
	2828	189.047	2828	4.43704
	2830	189.236	2830	4.45451
	2832	189.43	2832	4.47246
	2834	189.631	2834	4.49106
	2836	189.803	2836	4.50707
	2838	189.992	2838	4.52464
	2840	190.18	2840	4.54225
	2842	190.369	2842	4.55987
	2844	190.563	2844	4.57806
	2846	190.764	2846	4.59697
	2848	190.934	2848	4.61292
	2850	191.124	2850	4.63084
	2852	191.31	2852	4.64842
	2854	191.498	2854	4.66621
	2856	191.7	2856	4.68539
	2858	191.874	2858	4.70188
	2860	192.061	2860	4.71975
	2862	192.249	2862	4.73766
	2864	192.436	2864	4.75559
	2866	192.628	2866	4.77401
	2868	192.827	2868	4.79308
	2870	192.998	2870	4.80956
	2872	193.185	2872	4.82761
	2874	193.372	2874	4.84568
	2876	193.558	2876	4.86379
	2878	193.75	2878	4.88246
	2880	193.95	2880	4.90185
	2882	194.118	2882	4.91828
	2884	194.304	2884	4.93651
	2886	194.491	2886	4.95477
	2888	194.677	2888	4.97305
	2890	194.869	2890	4.99196
	2892	195.049	2892	5.00971
	2894	195.235	2894	5.02809
	2896	195.42	2896	5.0465
	2898	195.595	2898	5.06379
	2900	195.792	2900	5.0834
	2902	195.977	2902	5.10191
	2904	196.162	2904	5.12044
	2906	196.347	2906	5.13901
	2908	196.529	2908	5.15719
	2910	196.704	2910	5.17485
	2912	196.902	2912	5.19489
	2914	197.087	2914	5.21359
	2916	197.272	2916	5.23231
	2918	197.456	2918	5.25106
	2920	197.636	2920	5.26935
	2922	197.809	2922	5.28697
	2924	198.009	2924	5.30753
	2926	198.194	2926	5.32643
	2928	198.377	2928	5.34534
	2930	198.561	2930	5.3643
	2932	198.739	2932	5.38267
	2934	198.929	2934	5.40231
	2936	199.113	2936	5.42137
	2938	199.296	2938	5.44046
	2940	199.49	2940	5.46073
	2942	199.662	2942	5.47874
	2944	199.846	2944	5.49792
	2946	200.029	2946	5.51716
	2948	200.212	2948	5.53641
	2950	200.398	2950	5.5561
	2952	200.589	2952	5.57631
	2954	200.76	2954	5.59441
	2956	200.942	2956	5.6138
	2958	201.124	2958	5.63324
	2960	201.307	2960	5.65271
	2962	201.493	2962	5.67264
	2964	201.684	2964	5.69315
	2966	201.853	2966	5.71134
	2968	202.034	2968	5.73095
	2970	202.216	2970	5.75061
	2972	202.398	2972	5.77029
	2974	202.583	2974	5.79047
	2976	202.774	2976	5.81131
	2978	202.942	2978	5.82957
	2980	203.123	2980	5.84939
	2982	203.304	2982	5.86927
	2984	203.485	2984	5.88917
	2986	203.67	2986	5.90965
	2988	203.862	2988	5.93084
	2990	204.026	2990	5.94912
	2992	204.207	2992	5.96917
	2994	204.387	2994	5.98927
	2996	204.567	2996	6.00939
	2998	204.753	2998	6.03016
	3000	204.945	3000	6.05173
	3002	205.107	3002	6.0857
	3004	205.286	3004	6.15304
	3006	205.465	3006	6.25182
	3008	205.643	3008	6.38196
	3010	205.821	3010	6.54348
	3012	205.997	3012	6.73628
	3014	206.172	3014	6.96029
	3016	206.346	3016	7.21541
	3018	206.518	3018	7.50152
	3020	206.688	3020	7.81846
	3022	206.857	3022	8.16607
	3024	207.024	3024	8.54417
	3026	207.188	3026	8.95252
	3028	207.35	3028	9.39091
	3030	207.51	3030	9.85906
	3032	207.666	3032	10.3567
	3034	207.821	3034	10.8835
	3036	207.972	3036	11.4391
	3038	208.119	3038	12.0233
	3040	208.264	3040	12.6355
	3042	208.405	3042	13.2755
	3044	208.543	3044	13.9428
	3046	208.677	3046	14.6369
	3048	208.807	3048	15.3575
	3050	208.934	3050	16.104
	3052	209.056	3052	16.8759
	3054	209.175	3054	17.6729
	3056	209.287	3056	18.4939
	3058	209.396	3058	19.339
	3060	209.5	3060	20.2073
	3062	209.6	3062	21.0983
	3064	209.694	3064	22.0113
	3066	209.784	3066	22.9459
	3068	209.869	3068	23.9012
	3070	209.948	3070	24.8768
	3072	210.023	3072	25.872
	3074	210.091	3074	26.8858
	3076	210.154	3076	27.918
	3078	210.212	3078	28.9676
	3080	210.263	3080	30.0339
	3082	210.31	3082	31.1162
	3084	210.35	3084	32.2139
	3086	210.385	3086	33.3261
	3088	210.413	3088	34.4521
	3090	210.435	3090	35.5911
	3092	210.451	3092	36.7423
	3094	210.461	3094	37.905
	3096	210.465	3096	39.0784
	3098	210.465	3098	40.262
	3100	210.465	3100	41.4556
	3102	210.465	3102	42.6586
	3104	210.465	3104	43.87
	3106	210.465	3106	45.0891
	3108	210.445	3108	46.3118
	3110	210.465	3110	47.5472
	3112	210.465	3112	48.7845
	3114	210.465	3114	50.0262
	3116	210.465	3116	51.2715
	3118	210.45	3118	52.5169
	3120	210.465	3120	53.7695
	3122	210.465	3122	55.0205
	3124	210.465	3124	56.2718
	3126	210.465	3126	57.5226
	3128	210.464	3128	58.7717
	3130	210.468	3130	60.0195
	3132	210.465	3132	61.2628
	3134	210.457	3134	62.5012
	3136	210.465	3136	63.7381
	3138	210.465	3138	64.9675
	3140	210.448	3140	66.1874
	3142	210.446	3142	67.4029
	3144	210.465	3144	68.6143
	3146	210.465	3146	69.8131
	3148	210.448	3148	70.9988
	3150	210.465	3150	72.1807
	3152	210.465	3152	73.3479
	3154	210.464	3154	74.5028
	3156	210.403	3156	75.6317
	3158	210.292	3158	76.736
	3160	210.105	3160	77.808
	3162	209.888	3162	78.8575
	3164	209.588	3164	79.8704
	3166	209.251	3166	80.8565
	3168	208.866	3168	81.8119
	3170	208.434	3170	82.7351
	3172	207.957	3172	83.6255
	3174	207.437	3174	84.4824
	3176	206.876	3176	85.3047
	3178	206.278	3178	86.0918
	3180	205.643	3180	86.8427
	3182	204.974	3182	87.5566
	3184	204.273	3184	88.2329
	3186	203.543	3186	88.8707
	3188	202.785	3188	89.4694
	3190	202.003	3190	90.0283
	3192	201.198	3192	90.5469
	3194	200.373	3194	91.0245
	3196	199.529	3196	91.4607
	3198	198.671	3198	91.8554
	3200	197.799	3200	92.2079
	3202	196.916	3202	92.5181
	3204	196.025	3204	92.7862
	3206	195.127	3206	93.0117
	3208	194.226	3208	93.195
	3210	193.323	3210	93.3362
	3212	192.42	3212	93.4357
	3214	191.52	3214	93.4939
	3216	190.626	3216	93.5113
	3218	189.738	3218	93.4885
	3220	188.858	3220	93.4263
	3222	187.99	3222	93.3258
	3224	187.136	3224	93.1879
	3226	186.295	3226	93.0135
	3228	185.472	3228	92.8038
	3230	184.666	3230	92.5602
	3232	183.88	3232	92.2839
	3234	183.116	3234	91.9764
	3236	182.374	3236	91.6393
	3238	181.656	3238	91.2747
	3240	180.963	3240	90.8855
	3242	180.297	3242	90.4735
	3244	179.675	3244	90.0509
	3246	179.045	3246	89.5895
	3248	178.463	3248	89.1212
	3250	177.909	3250	88.6365
	3252	177.385	3252	88.1367
	3254	176.892	3254	87.6232
	3256	176.44	3256	87.1035
	3258	175.997	3258	86.5594
	3260	175.597	3260	86.0115
	3262	175.229	3262	85.4543
	3264	174.879	3264	84.8804
	3266	174.589	3266	84.3165
	3268	174.317	3268	83.7373
	3270	174.077	3270	83.1527
	3272	173.87	3272	82.5632
	3274	173.692	3274	81.9678
	3276	173.546	3276	81.3688
	3278	173.436	3278	80.7697
	3280	173.365	3280	80.173
	3282	173.331	3282	79.5777
	3284	173.301	3284	78.963
	3286	173.301	3286	78.3465
	3288	173.301	3288	77.709
	3290	173.301	3290	77.0508
	3292	173.301	3292	76.3725
	3294	173.316	3294	75.6842
	3296	173.301	3296	74.9571
	3298	173.301	3298	74.2212
	3300	173.301	3300	73.4669
	3302	173.286	3302	72.685
	3304	173.301	3304	71.9059
	3306	173.301	3306	71.1002
	3308	173.301	3308	70.2784
	3310	173.301	3310	69.441
	3312	173.307	3312	68.5924
	3314	173.301	3314	67.7219
	3316	173.284	3316	66.8305
	3318	173.301	3318	65.9475
	3320	173.301	3320	65.041
	3322	173.301	3322	64.1226
	3324	173.301	3324	63.1926
	3326	173.303	3326	62.2532
	3328	173.316	3328	61.3102
	3330	173.301	3330	60.3403
	3332	173.301	3332	59.3707
	3334	173.301	3334	58.3928
	3336	173.301	3336	57.4072
	3338	173.312	3338	56.4216
	3340	173.301	3340	55.4155
	3342	173.301	3342	54.4106
	3344	173.301	3344	53.4005
	3346	173.301	3346	52.3859
	3348	173.308	3348	51.372
	3350	173.301	3350	50.3458
	3352	173.301	3352	49.3215
	3354	173.301	3354	48.2952
	3356	173.287	3356	47.2595
	3358	173.301	3358	46.2394
	3360	173.301	3360	45.2111
	3362	173.301	3362	44.1834
	3364	173.301	3364	43.1569
	3366	173.294	3366	42.1282
	3368	173.301	3368	41.11
	3370	173.301	3370	40.0909
	3372	173.306	3372	39.0782
	3374	173.327	3374	38.0788
	3376	173.332	3376	37.0752
	3378	173.353	3378	36.0855
	3380	173.379	3380	35.1048
	3382	173.41	3382	34.1329
	3384	173.44	3384	33.1672
	3386	173.488	3386	32.2184
	3388	173.535	3388	31.2766
	3390	173.587	3390	30.3455
	3392	173.644	3392	29.4262
	3394	173.694	3394	28.5124
	3396	173.771	3396	27.6214
	3398	173.842	3398	26.7378
	3400	173.917	3400	25.8667
	3402	174.003	3402	25.0118
	3404	174.085	3404	24.166
	3406	174.172	3406	23.3345
	3408	174.263	3408	22.5171
	3410	174.362	3410	21.7157
	3412	174.452	3412	20.9236
	3414	174.569	3414	20.1563
	3416	174.68	3416	19.3997
	3418	174.793	3418	18.6585
	3420	174.913	3420	17.9341
	3422	175.033	3422	17.2243
	3424	175.158	3424	16.5317
	3426	175.273	3426	15.8507
	3428	175.419	3428	15.1968
	3430	175.555	3430	14.555
	3432	175.694	3432	13.9304
	3434	175.838	3434	13.324
	3436	175.982	3436	12.7343
	3438	176.131	3438	12.163
	3440	176.282	3440	11.6098
	3442	176.437	3442	11.0748
	3444	176.594	3444	10.5583
	3446	176.754	3446	10.0603
	3448	176.916	3448	9.58105
	3450	177.081	3450	9.12056
	3452	177.248	3452	8.67899
	3454	177.417	3454	8.25641
	3456	177.589	3456	7.85293
	3458	177.762	3458	7.46861
	3460	177.938	3460	7.10352
	3462	178.115	3462	6.75771
	3464	178.294	3464	6.43124
	3466	178.475	3466	6.12414
	3468	178.657	3468	5.83646
	3470	178.84	3470	5.56823
	3472	179.025	3472	5.31951
	3474	179.212	3474	5.09035
	3476	179.399	3476	4.88078
	3478	179.587	3478	4.69078
	3480	179.776	3480	4.52031
	3482	179.966	3482	4.36935
	3484	180.157	3484	4.23777
	3486	180.348	3486	4.12526
	3488	180.54	3488	4.03134
	3490	180.732	3490	3.95552
	3492	180.925	3492	3.89713
	3494	181.117	3494	3.85501
	3496	181.31	3496	3.8274
	3498	181.503	3498	3.81205
	3500	181.696	3500	3.80681
	3502	181.889	3502	3.80989
	3504	182.082	3504	3.82004
	3506	182.261	3506	3.83337
	3508	182.467	3508	3.8505
	3510	182.66	3510	3.86678
	3512	182.852	3512	3.88321
	3514	183.044	3514	3.89981
	3516	183.232	3516	3.91609
	3518	183.413	3518	3.93182
	3520	183.621	3520	3.94998
	3522	183.813	3522	3.96677
	3524	184.005	3524	3.98357
	3526	184.196	3526	4.00041
	3528	184.382	3528	4.01675
	3530	184.58	3530	4.03414
	3532	184.771	3532	4.05105
	3534	184.962	3534	4.06798
	3536	185.165	3536	4.08589
	3538	185.345	3538	4.1019
	3540	185.536	3540	4.1189
	3542	185.727	3542	4.13591
	3544	185.918	3544	4.15295
	3546	186.112	3546	4.17034
	3548	186.311	3548	4.18818
	3550	186.49	3550	4.20421
	3552	186.68	3552	4.22135
	3554	186.871	3554	4.2385
	3556	187.061	3556	4.25568
	3558	187.255	3558	4.27325
	3560	187.454	3560	4.29132
	3562	187.631	3562	4.30737
	3564	187.821	3564	4.32464
	3566	188.011	3566	4.34195
	3568	188.2	3568	4.35927
	3570	188.394	3570	4.37704
	3572	188.595	3572	4.39539
	3574	188.769	3574	4.41141
	3576	188.958	3576	4.42883
	3578	189.147	3578	4.44628
	3580	189.336	3580	4.46377
	3582	189.53	3582	4.48175
	3584	189.731	3584	4.5004
	3586	189.903	3586	4.51636
	3588	190.091	3588	4.53395
	3590	190.28	3590	4.55155
	3592	190.468	3592	4.56919
	3594	190.663	3594	4.58741
	3596	190.845	3596	4.60455
	3598	191.033	3598	4.62226
	3600	191.221	3600	4.64002
	3602	191.398	3602	4.65673
	3604	191.597	3604	4.67559
	3606	191.785	3606	4.69343
	3608	191.972	3608	4.71127
	3610	192.16	3610	4.72916
	3612	192.343	3612	4.7467
	3614	192.521	3614	4.76372
	3616	192.722	3616	4.78299
	3618	192.909	3618	4.801
	3620	193.096	3620	4.81902
	3622	193.283	3622	4.83708
	3624	193.465	3624	4.85469
	3626	193.64	3626	4.87169
	3628	193.843	3628	4.89143
	3630	194.029	3630	4.90961
	3632	194.216	3632	4.92781
	3634	194.402	3634	4.94606
	3636	194.582	3636	4.96374
	3638	194.774	3638	4.98261
	3640	194.96	3640	5.00094
	3642	195.146	3642	5.0193
	3644	195.342	3644	5.03876
	3646	195.517	3646	5.05611
	3648	195.703	3648	5.07455
	3650	195.888	3650	5.09304
	3652	196.073	3652	5.11155
	3654	196.262	3654	5.13044
	3656	196.455	3656	5.14984
	3658	196.629	3658	5.16728
	3660	196.814	3660	5.18591
	3662	196.998	3662	5.2046
	3664	197.183	3664	5.22329
	3666	197.371	3666	5.24242
	3668	197.565	3668	5.26209
	3670	197.736	3670	5.2796
	3672	197.921	3672	5.29843
	3674	198.105	3674	5.31731
	3676	198.289	3676	5.3362
	3678	198.477	3678	5.35558
	3680	198.671	3680	5.37556
	3682	198.84	3682	5.39311
	3684	199.024	3684	5.41214
	3686	199.207	3686	5.43121
	3688	199.39	3688	5.4503
	3690	199.578	3690	5.46995
	3692	199.773	3692	5.49026
	3694	199.94	3694	5.50782
	3696	200.123	3696	5.52705
	3698	200.305	3698	5.54633
	3700	200.488	3700	5.56564
	3702	200.676	3702	5.58555
	3704	200.871	3704	5.60623
	3706	201.036	3706	5.62377
	3708	201.218	3708	5.64322
	3710	201.4	3710	5.66271
	3712	201.582	3712	5.68222
	3714	201.77	3714	5.70243
	3716	201.966	3716	5.72353
	3718	202.127	3718	5.74099
	3720	202.309	3720	5.76066
	3722	202.49	3722	5.78036
	3724	202.672	3724	5.80009
	3726	202.86	3726	5.82062
	3728	203.034	3728	5.83968
	3730	203.215	3730	5.85952
	3732	203.396	3732	5.87941
	3734	203.564	3734	5.89787
	3736	203.757	3736	5.91929
	3738	203.938	3738	5.93929
	3740	204.118	3740	5.95931
	3742	204.299	3742	5.97939
	3744	204.474	3744	5.99897
	3746	204.643	3746	6.01786
	3748	204.839	3748	6.03982
	3750	205.019	3750	6.06004
	3752	205.198	3752	6.09598
	3754	205.378	3754	6.16336
	3756	205.556	3756	6.26215
	3758	205.734	3758	6.39235
	3760	205.912	3760	6.55391
	3762	206.088	3762	6.74675
	3764	206.263	3764	6.97081
	3766	206.436	3766	7.22599
	3768	206.608	3768	7.51215
	3770	206.779	3770	7.82915
	3772	206.947	3772	8.17683
	3774	207.114	3774	8.55499
	3776	207.278	3776	8.96341
	3778	207.44	3778	9.40187
	3780	207.599	3780	9.87009
	3782	207.756	3782	10.3678
	3784	207.91	3784	10.8947
	3786	208.061	3786	11.4504
	3788	208.209	3788	12.0346
	3790	208.353	3790	12.6469
	3792	208.495	3792	13.287
	3794	208.634	3794	13.9545
	3796	208.766	3796	14.6486
	3798	208.896	3798	15.3692
	3800	209.022	3800	16.1157
	3802	209.144	3802	16.8877
	3804	209.262	3804	17.6847
	3806	209.375	3806	18.5059
	3808	209.484	3808	19.3511
	3810	209.588	3810	20.2195
	3812	209.688	3812	21.1105
	3814	209.782	3814	22.0237
	3816	209.872	3816	22.9583
	3818	209.956	3818	23.9138
	3820	210.035	3820	24.8894
	3822	210.109	3822	25.8846
	3824	210.178	3824	26.8986
	3826	210.241	3826	27.9308
	3828	210.298	3828	28.9805
	3830	210.35	3830	30.0469
	3832	210.396	3832	31.1293
	3834	210.436	3834	32.2271
	3836	210.471	3836	33.3394
	3838	210.499	3838	34.4655
	3840	210.521	3840	35.6046
	3842	210.537	3842	36.7559
	3844	210.547	3844	37.9187
	3846	210.55	3846	39.0921
	3848	210.55	3848	40.2759
	3850	210.55	3850	41.4697
	3852	210.55	3852	42.6727
	3854	210.55	3854	43.8843
	3856	210.55	3856	45.1035
	3858	210.531	3858	46.3263
	3860	210.55	3860	47.5618
	3862	210.55	3862	48.7993
	3864	210.55	3864	50.0411
	3866	210.55	3866	51.2865
	3868	210.536	3868	52.5322
	3870	210.55	3870	53.7848
	3872	210.55	3872	55.0361
	3874	210.55	3874	56.2875
	3876	210.55	3876	57.5384
	3878	210.549	3878	58.7877
	3880	210.554	3880	60.0356
	3882	210.55	3882	61.2791
	3884	210.543	3884	62.5178
	3886	210.552	3886	63.755
	3888	210.55	3888	64.9844
	3890	210.53	3890	66.2036
	3892	210.55	3892	67.4237
	3894	210.55	3894	68.6316
	3896	210.55	3896	69.8306
	3898	210.55	3898	71.0199
	3900	210.569	3900	72.2024
	3902	210.55	3902	73.366
	3904	210.55	3904	74.5213
	3906	210.491	3906	75.6508
	3908	210.355	3908	76.7497
	3910	210.198	3910	77.8287
	3912	209.968	3912	78.8752
	3914	209.679	3914	79.8913
	3916	209.351	3916	80.8796
	3918	208.967	3918	81.8356
	3920	208.537	3920	82.7597
	3922	208.062	3922	83.651
	3924	207.544	3924	84.5088
	3926	206.985	3926	85.3321
	3928	206.388	3928	86.1201
	3930	205.754	3930	86.8719
	3932	205.086	3932	87.5869
	3934	204.387	3934	88.2643
	3936	203.658	3936	88.9032
	3938	202.902	3938	89.503
	3940	202.12	3940	90.063
	3942	201.316	3942	90.5828
	3944	200.492	3944	91.0616
	3946	199.65	3946	91.4992
	3948	198.792	3948	91.8951
	3950	197.921	3950	92.2489
	3952	197.039	3952	92.5604
	3954	196.148	3954	92.8297
	3956	195.251	3956	93.0566
	3958	194.351	3958	93.2413
	3960	193.447	3960	93.3838
	3962	192.546	3962	93.4848
	3964	191.646	3964	93.5443
	3966	190.751	3966	93.563
	3968	189.863	3968	93.5416
	3970	188.984	3970	93.4809
	3972	188.116	3972	93.3816
	3974	187.261	3974	93.2447
	3976	186.421	3976	93.0717
	3978	185.596	3978	92.8631
	3980	184.79	3980	92.6206
	3982	184.004	3982	92.3456
	3984	183.239	3984	92.0391
	3986	182.497	3986	91.703
	3988	181.779	3988	91.3394
	3990	181.085	3990	90.951
	3992	180.418	3992	90.5397
	3994	179.761	3994	90.0986
	3996	179.167	3996	89.6579
	3998	178.583	3998	89.19
[truncated: 1,001 more rows]

## Sheet: Figure 3
2A 9 Node Number	2A 9 Node Stress	2A 17 Node Number	2A 17 Node Stress	2B 9 Node Number	2B 9 Node Stress	2B 17 Node Number	2B 17 Node Stress
1	17.7258	1	17.6408	1	28.437	1	26.5361
3	2.73516	2	14.0944	3	45.1686	2	35.692
5	-3.75069	3	5.78134	5	55.676	3	43.5146
7	-5.2297	4	1.45988	7	61.0475	4	49.8946
9	-3.80216	5	-1.6004	9	64.8419	5	54.6522
11	-3.96893	6	-3.14826	11	68.2513	6	58.1602
13	-0.78126	7	-3.83937	13	69.0466	7	60.9169
15	3.62309	8	-3.83084	15	64.1157	8	63.1046
17	23.355	9	-3.63188	17	53.4618	9	64.9312
		10	-3.51881			10	66.3695
		11	-2.68039			11	67.2322
		12	-1.23273			12	67.3304
		13	0.353407			13	66.4511
		14	3.03277			14	64.3514
		15	7.30038			15	60.7159
		16	16.0013			16	55.4483
		17	23.2194			17	47.7568

## Sheet: Figure 4
4B noVAD Volume	4B noVAD Pressure	4B cVAD Volume	4B cVAD Pressure
205.187	6.07901	157.296	1.82651
205.346	6.11266	157.396	1.83733
205.525	6.18008	157.489	1.85374
205.693	6.27766	157.596	1.87727
205.881	6.40916	157.696	1.90644
206.059	6.5708	157.795	1.94178
206.234	6.76371	157.895	1.98331
206.409	6.98786	157.994	2.03107
206.583	7.24313	158.094	2.08507
206.755	7.52938	158.193	2.14537
206.925	7.84649	158.292	2.21198
207.093	8.19426	158.391	2.28493
207.259	8.57253	158.489	2.36427
207.423	8.98106	158.588	2.45
207.585	9.41963	158.686	2.54217
207.744	9.88797	158.784	2.64079
207.901	10.3858	158.881	2.74588
208.055	10.9128	158.979	2.85745
208.206	11.4686	159.076	2.97554
208.353	12.053	159.172	3.10015
208.498	12.6654	159.269	3.23129
208.639	13.3056	159.364	3.36896
208.776	13.9731	159.46	3.51318
208.91	14.6674	159.555	3.66393
209.04	15.3882	159.65	3.82122
209.166	16.1349	159.744	3.98504
209.287	16.907	159.838	4.15538
209.405	17.704	159.931	4.33225
209.518	18.5254	160.024	4.5156
209.627	19.3707	160.117	4.70544
209.731	20.2392	160.208	4.90175
209.83	21.1304	160.3	5.10451
209.924	22.0437	160.39	5.31368
210.014	22.9785	160.48	5.52926
210.098	23.934	160.57	5.75121
210.177	24.9098	160.659	5.97951
210.251	25.9051	160.747	6.21413
210.32	26.9194	160.835	6.45502
210.382	27.9516	160.922	6.70216
210.439	29.0014	161.008	6.95552
210.491	30.068	161.094	7.21505
210.537	31.1506	161.179	7.48073
210.577	32.2485	161.263	7.75251
210.611	33.3609	161.346	8.03034
210.639	34.4872	161.429	8.31419
210.661	35.6265	161.511	8.60402
210.677	36.7779	161.592	8.89976
210.686	37.9409	161.673	9.2014
210.69	39.1145	161.752	9.50885
210.69	40.2984	161.831	9.8221
210.69	41.4924	161.909	10.1411
210.69	42.6957	161.986	10.4657
210.69	43.9074	162.062	10.796
210.69	45.1269	162.137	11.1318
210.67	46.3499	162.211	11.4732
210.69	47.5856	162.284	11.82
210.69	48.8233	162.357	12.1722
210.69	50.0653	162.428	12.5298
210.69	51.311	162.482	12.89
210.675	52.5568	162.568	13.2606
210.69	53.8098	162.637	13.6338
210.69	55.0612	162.704	14.0121
210.69	56.3129	162.785	14.3979
210.69	57.5641	162.836	14.7836
210.689	58.8136	162.9	15.1767
210.693	60.0618	162.964	15.5746
210.69	61.3056	163.026	15.9773
210.682	62.5445	163.079	16.3832
210.691	63.7818	163.147	16.7965
210.69	65.0116	163.206	17.213
210.672	66.2318	163.264	17.6338
210.67	67.4476	163.324	18.0597
210.69	68.6598	163.373	18.4878
210.69	69.859	163.431	18.9223
210.669	71.0443	163.484	19.3602
210.678	72.2251	163.536	19.8021
210.69	73.3954	163.585	20.2476
210.695	74.552	163.622	20.6945
210.633	75.6815	163.685	21.1512
210.531	76.7881	163.732	21.6084
210.347	77.8615	163.778	22.0692
210.117	78.9086	163.823	22.5336
209.839	79.9275	163.854	22.9986
209.507	80.9157	163.909	23.4726
209.126	81.8729	163.949	23.9469
208.699	82.7983	163.99	24.4246
208.226	83.6909	164.028	24.9053
207.71	84.55	164.053	25.3858
207.154	85.3747	164.101	25.8754
206.559	86.1641	164.136	26.3648
205.928	86.9175	164.169	26.8567
205.262	87.634	164.201	27.3514
204.565	88.3129	164.223	27.8461
203.837	88.9535	164.261	28.3481
203.083	89.555	164.289	28.8497
202.303	90.1167	164.315	29.3537
201.5	90.6382	164.354	29.8636
200.678	91.1191	164.364	30.3679
199.837	91.5584	164.387	30.8778
198.98	91.9563	164.408	31.3896
198.11	92.3119	164.428	31.9031
197.229	92.6256	164.448	32.4186
196.339	92.8969	164.467	32.9356
195.443	93.1259	164.48	33.4527
194.542	93.3126	164.485	33.969
193.64	93.4571	164.507	34.492
192.738	93.5602	164.518	35.0132
191.839	93.6216	164.528	35.5355
190.944	93.6425	164.552	36.0636
190.056	93.6232	164.544	36.5825
189.177	93.5643	164.55	37.1069
188.309	93.4671	164.555	37.6319
187.454	93.3323	164.558	38.1572
186.613	93.1609	164.564	38.6843
185.788	92.9542	164.575	39.2137
184.982	92.7134	164.56	39.7348
184.195	92.4399	164.56	40.2615
183.429	92.1351	164.56	40.7886
182.686	91.8004	164.56	41.3158
181.967	91.4382	164.565	41.8451
181.273	91.051	164.576	42.3768
180.605	90.641	164.56	42.8984
179.964	90.2104	164.56	43.4258
179.367	89.7703	164.56	43.9529
178.765	89.2935	164.56	44.4798
178.209	88.81	164.566	45.0087
177.684	88.3114	164.56	45.5322
177.188	87.7989	164.56	46.0575
176.739	87.2832	164.56	46.5821
176.289	86.7365	164.549	47.1016
175.887	86.1891	164.56	47.6289
175.517	85.6324	164.56	48.1509
175.179	85.0672	164.56	48.6717
174.884	84.5019	164.56	49.1914
174.598	83.9152	164.558	49.7088
174.356	83.3304	164.554	50.2242
174.148	82.741	164.553	50.7393
173.97	82.1469	164.558	51.2555
173.83	81.5526	164.569	51.7726
173.713	80.9492	164.56	52.2793
173.632	80.3465	164.56	52.788
173.583	79.7424	164.56	53.2947
173.559	79.1317	164.545	53.7928
173.558	78.5148	164.56	54.302
173.567	77.8833	164.56	54.8024
173.567	77.2252	164.56	55.3004
173.568	76.5477	164.56	55.796
173.567	75.849	164.557	56.2878
173.573	75.1358	164.554	56.7768
173.567	74.3958	164.556	57.2655
173.567	73.6415	164.567	57.7559
173.567	72.8695	164.56	58.2345
173.568	72.0811	164.56	58.7136
173.567	71.2745	164.56	59.1896
173.573	70.4566	164.548	59.6568
173.567	69.6149	164.56	60.1495
173.567	68.7623	164.56	60.6675
173.567	67.8953	164.56	61.2164
173.565	67.0132	164.56	61.7962
173.574	66.1246	164.56	62.4065
173.567	65.2133	164.56	63.0471
173.567	64.2944	164.56	63.7176
173.567	63.364	164.56	64.4178
173.562	62.4191	164.56	65.1472
173.559	61.4662	164.56	65.9054
173.575	60.5153	164.56	66.6919
173.567	59.5398	164.56	67.5063
173.567	58.5612	164.56	68.3479
173.567	57.5749	164.56	69.2163
173.554	56.573	164.56	70.1108
173.567	55.5816	164.56	71.0307
173.567	54.5758	164.56	71.9753
173.567	53.5649	164.56	72.944
173.567	52.5494	164.56	73.9359
173.565	51.5286	164.56	74.9503
173.563	50.5045	164.56	75.9864
173.565	49.4804	164.56	77.0433
173.573	48.4583	164.56	78.1201
173.567	47.4258	164.56	79.2158
173.567	46.3964	164.544	80.3207
173.567	45.3669	164.56	81.4606
173.553	44.3297	164.56	82.6076
173.567	43.3101	164.56	83.7696
173.567	42.2841	164.533	84.931
173.567	41.2605	164.475	86.0879
173.567	40.24	164.397	87.2455
173.558	39.2183	164.268	88.3853
173.581	38.218	164.119	89.5239
173.596	37.2184	163.94	90.6537
173.615	36.2266	163.719	91.7669
173.656	35.2521	163.495	92.8843
173.671	34.2699	163.23	93.9829
173.707	33.3054	162.936	95.0681
173.748	32.3512	162.614	96.14
173.793	31.4071	162.278	97.2035
173.837	30.4705	161.89	98.2371
173.9	29.552	161.489	99.2609
173.961	28.6418	161.062	100.266
174.026	27.7434	160.602	101.248
174.096	26.8575	160.132	102.217
174.155	25.9771	159.634	103.163
174.25	25.1243	159.109	104.084
174.334	24.2779	158.566	104.984
174.422	23.4449	158	105.859
174.529	22.6324	157.424	106.716
174.612	21.8222	156.805	107.532
174.713	21.0327	156.179	108.329
174.819	20.2585	155.534	109.099
174.928	19.4995	154.872	109.84
175.025	18.7499	154.192	110.551
175.158	18.0287	153.497	111.233
175.28	17.3176	152.786	111.885
175.404	16.6227	152.062	112.506
175.541	15.9477	151.324	113.094
175.664	15.2833	150.574	113.651
175.799	14.6394	149.813	114.175
175.951	14.0172	149.041	114.667
176.078	13.4031	148.259	115.124
176.228	12.8134	147.469	115.549
176.373	12.2388	146.671	115.939
176.524	11.6834	145.866	116.294
176.67	11.1441	145.055	116.616
176.834	10.6277	144.239	116.902
176.999	10.1291	143.42	117.154
177.155	9.64631	142.597	117.371
177.32	9.18377	141.772	117.553
177.469	8.73571	140.946	117.701
177.66	8.31681	140.12	117.814
177.827	7.91012	139.295	117.893
177.999	7.52374	138.471	117.937
178.191	7.16032	137.649	117.948
178.344	6.80741	136.831	117.925
178.53	6.48055	136.018	117.87
178.711	6.17162	135.209	117.781
178.892	5.88203	134.406	117.66
179.076	5.61199	133.61	117.507
179.26	5.36144	132.821	117.323
179.446	5.13049	132.041	117.108
179.633	4.91916	131.27	116.863
179.821	4.72742	130.509	116.588
180.01	4.55526	129.758	116.284
180.2	4.40263	129.019	115.951
180.39	4.26941	128.292	115.591
180.581	4.1553	127.578	115.203
180.773	4.05985	126.877	114.788
180.964	3.98255	126.19	114.347
181.157	3.92275	125.517	113.88
181.349	3.87934	124.86	113.387
181.542	3.8506	124.231	112.883
181.734	3.83432	123.594	112.331
181.927	3.82828	122.987	111.768
182.12	3.83068	122.397	111.182
182.312	3.84033	121.814	110.561
182.49	3.85331	121.272	109.941
182.697	3.87049	120.738	109.287
182.889	3.88675	120.223	108.612
183.082	3.9032	119.729	107.915
183.274	3.91981	119.261	107.206
183.461	3.93607	118.802	106.463
183.641	3.95176	118.371	105.709
183.85	3.97001	117.962	104.936
184.041	3.98681	117.571	104.141
184.233	4.00364	117.208	103.336
184.425	4.02049	116.87	102.516
184.61	4.03683	116.555	101.682
184.807	4.05426	116.257	100.826
184.999	4.07118	115.979	99.9521
185.19	4.08812	115.734	99.0757
185.392	4.10609	115.518	98.193
185.572	4.12208	115.326	97.2985
185.763	4.13909	115.148	96.3811
185.953	4.15613	115	95.4606
186.144	4.17319	114.877	94.5317
186.338	4.19062	114.772	93.5869
186.538	4.20852	114.707	92.651
186.715	4.2245	114.659	91.7006
186.905	4.24165	114.637	90.7451
187.096	4.25884	114.638	89.7806
187.286	4.27604	114.638	88.783
187.48	4.29365	114.636	87.7511
187.68	4.31182	114.638	86.6919
187.855	4.32778	114.638	85.6002
188.045	4.34507	114.643	84.4854
188.234	4.3624	114.638	83.3288
188.424	4.37974	114.638	82.151
188.618	4.39757	114.638	80.9465
188.819	4.41601	114.638	79.7164
188.992	4.43194	114.638	78.4614
189.181	4.44938	114.647	77.194
189.37	4.46687	114.638	75.8826
189.559	4.48436	114.638	74.561
189.753	4.50241	114.638	73.2195
189.954	4.52116	114.627	71.8479
190.124	4.53702	114.638	70.4819
190.313	4.55462	114.638	69.0883
190.501	4.57226	114.638	67.6799
190.689	4.58992	114.638	66.258
190.884	4.60821	114.639	64.8257
191.065	4.62533	114.647	63.39
191.253	4.64306	114.638	61.9251
191.441	4.66083	114.638	60.4628
191.617	4.67747	114.638	58.994
191.816	4.69645	114.638	57.52
192.004	4.71431	114.642	56.0479
192.191	4.73219	114.638	54.5619
192.379	4.75009	114.638	53.0806
192.561	4.76761	114.638	51.5999
192.738	4.78456	114.627	50.1088
192.94	4.804	114.638	48.6453
193.127	4.82202	114.638	47.1743
193.314	4.84007	114.638	45.7094
193.5	4.85816	114.638	44.2521
193.681	4.87573	114.63	42.7944
193.855	4.89263	114.638	41.3653
194.06	4.91258	114.638	39.9387
194.246	4.93079	114.64	38.5281
194.432	4.94901	114.655	37.1459
194.618	4.96727	114.657	35.7642
194.798	4.98492	114.67	34.4128
194.99	5.00389	114.688	33.084
195.176	5.02224	114.709	31.7781
195.362	5.0407	114.724	30.4866
195.561	5.0605	114.76	29.2408
195.732	5.07749	114.791	28.0116
195.917	5.09595	114.825	26.8095
196.103	5.11447	114.866	25.6399
196.288	5.13308	114.898	24.4871
196.48	5.15233	114.947	23.38
196.657	5.17018	114.992	22.2958
196.842	5.18881	115.041	21.2448
197.027	5.20747	115.093	20.2273
197.197	5.22474	115.147	19.243
197.396	5.24491	115.203	18.2917
197.58	5.26367	115.263	17.3758
197.764	5.28247	115.324	16.4952
197.948	5.3013	115.388	15.6504
198.127	5.31965	115.454	14.842
198.299	5.33731	115.522	14.0702
198.5	5.35798	115.592	13.3357
198.684	5.37695	115.664	12.6386
198.867	5.39593	115.737	11.9793
199.051	5.41497	115.812	11.358
199.228	5.4334	115.889	10.775
199.417	5.45313	115.968	10.2303
199.601	5.47226	116.047	9.72419
199.784	5.49142	116.128	9.25663
199.978	5.51181	116.21	8.82767
200.149	5.52986	116.293	8.43731
200.332	5.54912	116.377	8.0855
200.515	5.56844	116.462	7.77215
200.697	5.58776	116.547	7.49716
200.883	5.60753	116.633	7.26037
201.074	5.62784	116.72	7.06164
201.244	5.64599	116.807	6.90075
201.426	5.66546	116.895	6.77752
201.608	5.68499	116.983	6.67303
201.789	5.70453	117.065	6.56302
201.975	5.72455	117.159	6.46267
202.166	5.74519	117.247	6.35729
202.334	5.7634	117.336	6.25145
202.515	5.78309	117.436	6.1545
202.697	5.80283	117.515	6.03948
202.878	5.82259	117.604	5.93308
203.063	5.84289	117.694	5.82686
203.255	5.86387	117.784	5.72029
203.421	5.88211	117.878	5.61624
203.601	5.90202	117.965	5.50639
203.782	5.92198	118.057	5.4006
203.962	5.94196	118.148	5.2941
204.147	5.96255	118.229	5.17974
204.339	5.9839	118.332	5.08109
204.503	6.00216	118.424	4.97488
204.683	6.02229	118.517	4.86857
204.863	6.04248	118.61	4.7626
205.042	6.06269	118.699	4.6544
205.227	6.08357	118.796	4.55107
		118.89	4.44571
		118.984	4.34056
		119.085	4.23987
		119.172	4.13129
		119.267	4.0271
		119.362	3.92341
		119.457	3.82003
		119.555	3.71813
		119.655	3.61794
		119.755	3.51838
		119.841	3.41143
		119.938	3.31057
		120.035	3.21037
		120.132	3.1107
		120.233	3.01324
		120.337	2.91824
		120.425	2.81581
		120.523	2.71889
		120.622	2.62281
		120.721	2.52744
		120.822	2.43409
		120.927	2.34282
		121.018	2.24645
		121.118	2.15453
		121.218	2.06357
		121.318	1.97354
		121.42	1.88522
		121.524	1.79842
		121.626	1.71193
		121.724	1.62469
		121.817	1.5367
		121.924	1.45515
		122.026	1.37264
		122.128	1.29128
		122.241	1.21492
		122.333	1.13227
		122.435	1.05461
		122.538	0.978285
		122.641	0.903225
		122.746	0.8301
		122.852	0.758498
		122.954	0.68709
		123.049	0.614873
		123.159	0.548625
		123.263	0.482003
		123.368	0.416843
		123.484	0.356243
		123.577	0.291098
		123.681	0.23052
		123.787	0.171548
		123.891	0.114143
		123.998	0.05859
		124.102	0.00423
		124.199	-0.0502
		124.313	-0.09913
		124.419	-0.14825
		124.525	-0.19571
		124.631	-0.24141
		124.73	-0.28691
		124.844	-0.32759
		124.95	-0.36803
		125.056	-0.40668
		125.174	-0.44155
		125.27	-0.47854
		125.376	-0.51173
		125.483	-0.54304
		125.59	-0.57249
		125.696	-0.60029
		125.793	-0.62745
		125.911	-0.64939
		126.019	-0.67113
		126.126	-0.6909
		126.233	-0.70865
		126.329	-0.72602
		126.448	-0.73803
		126.549	-0.7504
		126.662	-0.75899
		126.77	-0.7662
		126.877	-0.7712
		126.988	-0.7735
		127.091	-0.77441
		127.2	-0.77225
		127.316	-0.76674
		127.422	-0.75998
		127.522	-0.75175
		127.627	-0.74185
		127.734	-0.73102
		127.838	-0.7204
		127.951	-0.70862
		128.058	-0.69746
		128.165	-0.68632
		128.283	-0.67406
		128.38	-0.66412
		128.487	-0.65306
		128.594	-0.64203
		128.701	-0.63102
		128.812	-0.61962
		128.915	-0.60909
		129.021	-0.59816
		129.128	-0.58725
		129.227	-0.57717
		129.342	-0.56552
		129.449	-0.55469
		129.555	-0.54388
		129.662	-0.53309
		129.766	-0.52262
		129.867	-0.51251
		129.982	-0.5009
		130.089	-0.49021
		130.196	-0.47954
		130.302	-0.46891
		130.405	-0.45861
		130.505	-0.44875
		130.621	-0.43713
		130.728	-0.42659
		130.834	-0.41606
		130.941	-0.40556
		131.043	-0.39545
		131.141	-0.38584
		131.26	-0.3742
		131.366	-0.36379
		131.472	-0.3534
		131.578	-0.34303
		131.68	-0.33312
		131.791	-0.32236
		131.897	-0.31205
		132.003	-0.30178
		132.117	-0.29069
		132.215	-0.28127
		132.321	-0.27106
		132.427	-0.26086
		132.533	-0.25068
		132.642	-0.24022
		132.755	-0.22936
		132.85	-0.22028
		132.956	-0.21018
		133.062	-0.2001
		133.168	-0.19004
		133.278	-0.17962
		133.379	-0.17
		133.485	-0.16
		133.59	-0.15002
		133.688	-0.14081
		133.802	-0.13013
		133.907	-0.1202
		134.013	-0.1103
		134.118	-0.10042
		134.221	-0.09082
		134.32	-0.08156
		134.435	-0.07088
		134.54	-0.06107
		134.645	-0.05129
		134.751	-0.04151
		134.853	-0.03206
		134.951	-0.02302
		135.066	-0.0123
		135.172	-0.0026
		135.277	0.007088
		135.382	0.016755
		135.483	0.026048
		135.58	0.034868
		135.697	0.045645
		135.803	0.055253
		135.907	0.06483
		136.013	0.074393
		136.113	0.083528
		136.222	0.093473
		136.327	0.102983
		136.432	0.112485
		136.546	0.12276
		136.642	0.13143
		136.747	0.14088
		136.852	0.150315
		136.956	0.159735
		137.064	0.16944
		137.177	0.179528
		137.27	0.187898
		137.375	0.19725
		137.48	0.206595
		137.584	0.215918
		137.693	0.225608
		137.793	0.234525
		137.898	0.243803
		138.002	0.253073
		138.099	0.2616
		138.211	0.27156
		138.316	0.280778
		138.42	0.289988
		138.524	0.299183
		138.626	0.3081
		138.724	0.31668
		138.837	0.326678
		138.942	0.335813
		139.046	0.344933
		139.15	0.354045
		139.251	0.362835
		139.347	0.371228
		139.463	0.381293
		139.567	0.390353
		139.671	0.39939
		139.775	0.40842
		139.875	0.417083
		139.969	0.425273
		140.087	0.435428
		140.191	0.444405
		140.294	0.453368
		140.398	0.462323
		140.498	0.470843
		140.606	0.48018
		140.71	0.489098
		140.814	0.498
		140.927	0.507675
		141.021	0.515768
		141.125	0.524633
		141.229	0.533483
		141.332	0.542325
		141.439	0.551438
		141.551	0.560918
		141.643	0.568778
		141.747	0.577568
		141.85	0.58635
		141.954	0.595125
		142.061	0.60423
		142.174	0.613793
		142.264	0.621368
		142.367	0.63009
		142.471	0.638813
		142.574	0.647513
		142.683	0.65664
		142.781	0.66489
		142.884	0.67356
		142.987	0.682223
		143.081	0.690053
		143.194	0.69951
		143.297	0.708143
		143.4	0.71676
		143.503	0.72537
		143.603	0.733673
		143.698	0.741593
		143.812	0.751133
		143.916	0.759698
		144.018	0.768255
		144.121	0.776805
		144.22	0.785003
		144.314	0.79275
		144.43	0.802395
		144.533	0.8109
		144.636	0.819398
		144.739	0.827895
		144.837	0.835965
		144.945	0.844845
		145.047	0.853305
		145.15	0.861758
		145.262	0.870983
		145.355	0.87864
		145.458	0.887063
		145.561	0.895485
		145.663	0.903893
		145.769	0.912585
		145.88	0.92166
		145.971	0.929063
		146.073	0.93744
		146.176	0.945803
		146.279	0.954158
		146.385	0.962873
		146.483	0.970853
		146.586	0.979185
		146.688	0.98751
		146.782	0.995145
		146.893	1.00413
		146.995	1.01243
		147.097	1.02072
		147.2	1.02901
		147.299	1.03705
		147.394	1.04476
		147.506	1.05381
		147.608	1.06207
		147.711	1.07031
		147.813	1.07855
		147.911	1.08649
		148.005	1.09407
		148.119	1.10322
		148.221	1.11143
		148.323	1.11963
		148.425	1.12783
		148.523	1.13566
		148.614	1.14305
		148.731	1.15237
		148.833	1.16054
		148.934	1.1687
		149.036	1.17685
		149.133	1.18458
		149.24	1.19314
		149.341	1.20127
		149.443	1.2094
		149.555	1.21831
		149.647	1.22563
		149.748	1.23374
		149.85	1.24184
		149.952	1.24994
		150.057	1.25831
		150.167	1.26706
		150.256	1.27418
		150.358	1.28225
		150.459	1.29032
		150.561	1.29837
		150.667	1.30679
		150.779	1.31565
		150.865	1.32251
		150.966	1.33055
		151.068	1.33858
		151.169	1.3466
		151.276	1.35505
		151.372	1.36263
		151.473	1.37064
		151.574	1.37864
		151.665	1.38582
		151.777	1.39463
		151.878	1.40261
		151.979	1.4106
		152.08	1.41857
		152.177	1.42624
		152.269	1.4335
		152.383	1.44247
		152.484	1.45043
		152.585	1.45837
		152.686	1.46633
		152.783	1.47389
		152.888	1.4822
		152.989	1.49014
		153.09	1.49806
		153.2	1.50668
		153.292	1.51391
		153.393	1.52182
		153.494	1.52972
		153.594	1.53763
		153.698	1.5458
		153.807	1.55429
		153.897	1.56132
		153.997	1.5692
		154.098	1.57709
		154.199	1.58497
		154.303	1.59316
		154.413	1.60177
		154.5	1.60858
		154.601	1.61644
		154.702	1.62431
		154.802	1.63216
		154.908	1.64041
		155.003	1.64786
		155.103	1.6557
		155.204	1.66355
		155.295	1.67063
		155.405	1.67921
		155.505	1.68704
		155.605	1.69487
		155.706	1.7027
		155.803	1.71024
		155.895	1.71743
		156.006	1.72614
		156.107	1.73395
		156.207	1.74175
		156.307	1.74956
		156.403	1.75703
		156.493	1.76406
		156.607	1.77295
		156.708	1.78074
		156.808	1.78853
		156.908	1.79632
		157.002	1.8037
		157.108	1.81187
		157.208	1.81965
		157.308	1.82743
		157.417	1.83596
		157.507	1.84297

## Sheet: Figure 5
Fig 5A Force	Fig 5A EF	Fig 5A Pressure	Fig 5B Force	Fig 5B EDV	Fig 5B ESV
0	17.6	93.6	0	210.7	173.6
0.5	23.5091	106.568	0.5	185	141.5
0.75	26.7447	112.5	0.75	174.4	127.8
1	30.3354	117.948	1	164.6	114.6
1.25	34.2653	123.667	1.25	155.6	102.3
1.5	37.8988	129.991	1.5	148.6	92.3

## Sheet: Figure 6
Time No Compression	Time Compression	Fig 6A No Compression Thickening	Fig 6A Compression Thickening	Fig 6B No Compression Hoop Stress	Fig BA Compression Hoop Stress	Fig 6C No Compression Thickening	Fig 6C Compression Thickening	Fig 6D No Compression Thickening	Fig 6D Compression Thickening
0	0	0	0	3.05891	0.744892	0	0	0	0
10	1	-0.26432	-0.02943	3.08085	0.753786	0.115	-0.03	-0.194	-0.026
20	2	-0.60086	-0.05998	3.28801	0.764932	0.59	-0.055	-0.432	-0.057
30	3	-0.97513	-0.09154	3.85843	0.77902	1.269	-0.075	-0.681	-0.091
40	4	-1.36011	-0.12394	4.78509	0.795378	2.024	-0.092	-0.938	-0.129
50	5	-1.73589	-0.15747	6.05346	0.814247	2.783	-0.104	-1.218	-0.17
60	6	-2.09006	-0.19196	7.64219	0.835641	3.513	-0.111	-1.527	-0.214
70	7	-2.41249	-0.2272	9.52405	0.859572	4.193	-0.114	-1.861	-0.261
80	8	-2.69576	-0.26351	11.6666	0.886057	4.813	-0.111	-2.212	-0.31
90	9	-2.93492	-0.30054	14.0329	0.91511	5.37	-0.103	-2.566	-0.361
100	10	-3.12846	-0.33837	16.583	0.946748	5.86	-0.09	-2.916	-0.413
110	11	-3.30184	-0.37709	19.2896	0.980986	6.264	-0.071	-3.271	-0.467
120	12	-3.46249	-0.4164	22.1138	1.01784	6.579	-0.047	-3.627	-0.521
130	13	-3.6108	-0.45644	25.0111	1.05732	6.814	-0.017	-3.979	-0.575
140	14	-3.74449	-0.49706	27.93	1.09945	6.98	0.018	-4.318	-0.63
150	15	-3.86458	-0.53827	30.8315	1.14423	7.075	0.058	-4.649	-0.684
160	16	-3.90583	-0.58017	33.5956	1.19169	7.176	0.103	-4.911	-0.738
170	17	-3.62585	-0.6224	35.9554	1.24182	7.474	0.153	-4.942	-0.791
180	18	-3.04816	-0.66515	37.8636	1.29465	7.942	0.209	-4.752	-0.843
190	19	-2.22923	-0.70808	39.2985	1.35018	8.542	0.268	-4.362	-0.895
200	20	-1.23079	-0.75153	40.2548	1.40841	9.238	0.332	-3.795	-0.945
210	21	-0.11977	-0.79516	40.7462	1.46936	9.995	0.399	-3.085	-0.994
220	22	1.0349	-0.83907	40.8092	1.53302	10.768	0.47	-2.278	-1.043
230	23	2.16512	-0.88316	40.5026	1.59941	11.502	0.544	-1.434	-1.09
240	24	3.20842	-0.92743	39.903	1.66853	12.149	0.622	-0.618	-1.135
250	25	4.11372	-0.97173	39.082	1.74036	12.65	0.701	0.104	-1.18
260	26	4.84777	-1.01612	38.1398	1.81492	12.964	0.783	0.677	-1.224
270	27	5.38739	-1.06062	37.1561	1.8922	13.066	0.866	1.068	-1.266
280	28	5.72049	-1.10487	36.1669	1.97221	12.94	0.951	1.256	-1.308
290	29	5.87008	-1.14921	35.1458	2.05492	12.615	1.037	1.273	-1.349
300	30	6.00916	-1.19348	33.9015	2.14035	12.241	1.124	1.284	-1.389
310	31	6.16424	-1.23759	32.4323	2.22848	11.835	1.211	1.305	-1.428
320	32	6.33371	-1.28164	30.763	2.3193	11.398	1.299	1.337	-1.466
330	33	6.51554	-1.32561	28.9244	2.41281	10.931	1.386	1.376	-1.504
340	34	6.7078	-1.36914	26.9385	2.50899	10.443	1.474	1.43	-1.542
350	35	6.90803	-1.41262	24.8448	2.60785	9.934	1.561	1.493	-1.579
360	36	7.11381	-1.45593	22.6788	2.70936	9.408	1.647	1.565	-1.615
370	37	7.32257	-1.4989	20.4705	2.81351	8.878	1.733	1.652	-1.651
380	38	7.513	-1.5418	18.2823	2.92028	8.326	1.818	1.73	-1.687
390	39	7.66181	-1.58437	16.1447	3.02968	7.762	1.901	1.802	-1.722
400	40	7.76763	-1.62667	14.0977	3.14167	7.189	1.984	1.861	-1.757
410	41	7.83251	-1.66863	12.1653	3.25625	6.619	2.065	1.915	-1.792
420	42	7.84779	-1.71044	10.3576	3.3734	6.075	2.145	1.989	-1.827
430	43	7.82517	-1.75182	8.69663	3.4931	5.568	2.223	2.094	-1.862
440	44	7.75276	-1.79304	7.19809	3.61533	5.11	2.3	2.248	-1.897
450	45	7.63266	-1.83402	5.87521	3.74008	4.717	2.376	2.473	-1.931
460	46	7.46214	-1.87438	4.74075	3.86733	4.39	2.449	2.79	-1.966
470	47	7.23582	-1.91457	3.79619	3.99705	4.174	2.522	3.243	-2
480	48	6.93891	-1.95452	3.05496	4.12923	4.122	2.592	3.859	-2.035
490	49	6.54599	-1.99412	2.51286	4.26385	4.362	2.662	4.489	-2.069
500	50	6.13379	-2.03339	2.11988	4.40087	4.46	2.729	4.683	-2.104
510	51	5.842	-2.07232	1.83075	4.54029	4.115	2.795	4.483	-2.139
520	52	5.57351	-2.111	1.82511	4.68208	3.809	2.859	4.27	-2.173
530	53	5.30986	-2.14924	1.8717	4.82622	3.568	2.922	4.063	-2.208
540	54	5.04297	-2.18715	1.91887	4.97268	3.351	2.984	3.857	-2.243
550	55	4.77918	-2.2248	1.96663	5.12143	3.141	3.043	3.654	-2.277
560	56	4.51896	-2.26219	2.01572	5.27246	2.933	3.101	3.45	-2.312
570	57	4.26101	-2.29925	2.06418	5.42573	2.735	3.154	3.253	-2.35
580	58	4.00513	-2.33579	2.11348	5.57996	2.542	3.213	3.057	-2.381
590	59	3.75162	-2.37671	2.16367	5.73891	2.352	3.267	2.862	-2.416
600	60	3.5003	-2.40809	2.2145	5.89877	2.168	3.319	2.669	-2.451
610	61	3.25114	-2.44379	2.26597	6.06075	1.989	3.37	2.478	-2.486
620	62	2.99953	-2.47903	2.31811	6.22606	1.815	3.422	2.289	-2.519
630	63	2.75764	-2.51414	2.37092	6.39104	1.646	3.468	2.101	-2.556
640	64	2.51661	-2.54624	2.42442	6.55926	1.483	3.515	1.916	-2.591
650	65	2.27967	-2.5831	2.4786	6.72952	1.324	3.561	1.732	-2.626
660	66	2.03908	-2.61707	2.5335	6.90176	1.17	3.605	1.551	-2.661
670	67	1.80149	-2.65069	2.58912	7.07525	1.021	3.651	1.371	-2.693
680	68	1.56468	-2.68498	2.64546	7.25209	0.877	3.691	1.193	-2.73
690	69	1.33453	-2.7158	2.70255	7.43011	0.737	3.732	1.016	-2.765
700	70	1.10547	-2.74957	2.7604	7.61	0.603	3.772	0.842	-2.8
710	71	0.877696	-2.78183	2.81901	7.79199	0.472	3.809	0.669	-2.836
720	72	0.651884	-2.81371	2.87839	7.97485	0.347	3.846	0.497	-2.871
730	73	0.428265	-2.84462	2.93857	8.1605	0.225	3.888	0.328	-2.901
740	74	0.206703	-2.87654	3.00067	8.3475	0.106	3.922	0.157	-2.938
750	75	-0.01694	-2.90776	3.06171	8.53618	-0.005	3.956	-0.007	-2.972
	76		-2.93371		8.72638		3.99		-3.006
	77		-2.96815		8.91694		4.02		-3.044
	78		-2.99795		9.11205		4.056		-3.074
	79		-3.02741		9.30715		4.087		-3.108
	80		-3.05652		9.50374		4.118		-3.142
	81		-3.08172		9.70182		4.148		-3.175
	82		-3.1137		9.89994		4.177		-3.208
	83		-3.14165		10.1022		4.209		-3.238
	84		-3.16947		10.3044		4.233		-3.275
	85		-3.20119		10.508		4.26		-3.308
	86		-3.22364		10.7129		4.286		-3.34
	87		-3.25029		10.9174		4.312		-3.373
	88		-3.2765		11.1262		4.339		-3.402
	89		-3.30227		11.3346		4.361		-3.437
	90		-3.32761		11.5442		4.384		-3.468
	91		-3.3513		11.7548		4.407		-3.5
	92		-3.37748		11.9653		4.427		-3.534
	93		-3.40191		12.1791		4.452		-3.562
	94		-3.42575		12.3925		4.473		-3.592
	95		-3.45087		12.607		4.495		-3.623
	96		-3.4758		12.8241		4.515		-3.653
	97		-3.49811		13.0384		4.535		-3.683
	98		-3.51623		13.2552		4.554		-3.712
	99		-3.53975		13.4728		4.575		-3.74
	100		-3.56126		13.6911		4.592		-3.77
	101		-3.58251		13.9102		4.61		-3.799
	102		-3.60617		14.1299		4.628		-3.827
	103		-3.6237		14.3495		4.643		-3.857
	104		-3.64398		14.5686		4.663		-3.882
	105		-3.66345		14.7909		4.679		-3.91
	106		-3.68264		15.0122		4.696		-3.937
	107		-3.70268		15.2339		4.712		-3.963
	108		-3.72291		15.4584		4.726		-3.99
	109		-3.74223		15.6782		4.74		-4.017
	110		-3.75974		15.9006		4.754		-4.044
	111		-3.77552		16.1233		4.769		-4.069
	112		-3.79085		16.346		4.784		-4.093
	113		-3.80612		16.5696		4.799		-4.116
	114		-3.82137		16.7941		4.813		-4.14
	115		-3.83581		17.0146		4.827		-4.163
	116		-3.84955		17.2378		4.84		-4.186
	117		-3.86893		17.4611		4.854		-4.208
	118		-3.8846		17.6845		4.867		-4.23
	119		-3.90025		17.9088		4.875		-4.256
	120		-3.91575		18.1344		4.886		-4.28
	121		-3.92997		18.3548		4.896		-4.303
	122		-3.94256		18.5782		4.905		-4.326
	123		-3.96217		18.8014		4.916		-4.349
	124		-3.97741		19.0245		4.926		-4.37
	125		-3.99275		19.2487		4.931		-4.396
	126		-4.00802		19.4701		4.939		-4.419
	127		-4.02191		19.6925		4.946		-4.442
	128		-4.03436		19.9146		4.953		-4.465
	129		-4.0533		20.1342		4.96		-4.487
	130		-4.06829		20.3577		4.967		-4.508
	131		-4.08314		20.5787		4.974		-4.529
	132		-4.09797		20.7991		4.979		-4.551
	133		-4.11173		21.0191		4.982		-4.575
	134		-4.12467		21.238		4.985		-4.599
	135		-4.13807		21.4559		4.986		-4.624
	136		-4.15304		21.6739		4.991		-4.644
	137		-4.16991		21.8924		4.994		-4.666
	138		-4.18762		22.1116		4.997		-4.688
	139		-4.19976		22.3257		5.002		-4.707
	140		-4.21402		22.5409		5.001		-4.731
	141		-4.22818		22.7553		5.003		-4.753
	142		-4.23835		22.9654		5.004		-4.774
	143		-4.25617		23.1814		5.005		-4.796
	144		-4.26991		23.393		5.005		-4.816
	145		-4.28373		23.6037		5.006		-4.837
	146		-4.29736		23.8133		5.005		-4.859
	147		-4.3103		24.0211		5.002		-4.883
	148		-4.32313		24.2278		5.004		-4.9
	149		-4.33743		24.4345		5.003		-4.921
	150		-4.35402		24.6423		5.002		-4.941
	151		-4.36395		24.8444		5		-4.961
	152		-4.377		25.047		4.997		-4.983
	153		-4.38986		25.2482		4.996		-5.002
	154		-4.40263		25.4452		4.994		-5.021
	155		-4.41477		25.6368		4.981		-5.044
	156		-4.42562		25.8041		4.948		-5.076
	157		-4.43079		25.9501		4.897		-5.113
	158		-4.44372		26.0748		4.824		-5.16
	159		-4.45099		26.1781		4.735		-5.212
	160		-4.45716		26.26		4.627		-5.272
	161		-4.46258		26.3206		4.503		-5.337
	162		-4.46601		26.3599		4.361		-5.411
	163		-4.46861		26.378		4.203		-5.491
	164		-4.47004		26.3748		4.03		-5.576
	165		-4.47021		26.3505		3.843		-5.668
	166		-4.46919		26.3051		3.641		-5.765
	167		-4.46691		26.2387		3.426		-5.869
	168		-4.46328		26.1514		3.198		-5.978
	169		-4.4584		26.0434		2.957		-6.092
	170		-4.45208		25.9146		2.705		-6.212
	171		-4.44452		25.7652		2.442		-6.337
	172		-4.43525		25.5954		2.168		-6.466
	173		-4.42484		25.4053		1.885		-6.6
	174		-4.41274		25.195		1.592		-6.739
	175		-4.39914		24.9647		1.291		-6.882
	176		-4.38413		24.7145		0.981		-7.028
	177		-4.36736		24.4446		0.664		-7.179
	178		-4.3489		24.1553		0.339		-7.333
	179		-4.32897		23.8414		0.012		-7.486
	180		-4.30325		23.5187		-0.328		-7.651
	181		-4.28377		23.172		-0.671		-7.814
	182		-4.25869		22.8066		-1.019		-7.98
	183		-4.22692		22.4139		-1.365		-8.141
	184		-4.18579		21.9925		-1.708		-8.297
	185		-4.13505		21.546		-2.048		-8.448
	186		-4.07658		21.064		-2.384		-8.595
	187		-4.00813		20.5572		-2.714		-8.733
	188		-3.92927		20.0219		-3.042		-8.868
	189		-3.84371		19.4541		-3.364		-8.997
	190		-3.75558		18.8676		-3.681		-9.12
	191		-3.64968		18.2489		-3.995		-9.24
	192		-3.53973		17.6026		-4.3		-9.352
	193		-3.42187		16.9296		-4.6		-9.459
	194		-3.29616		16.2342		-4.894		-9.56
	195		-3.16316		15.5039		-5.182		-9.657
	196		-3.02672		14.7527		-5.461		-9.746
	197		-2.87562		13.9763		-5.733		-9.83
	198		-2.72172		13.173		-5.999		-9.91
	199		-2.56107		12.3511		-6.256		-9.983
	200		-2.39088		11.505		-6.507		-10.053
	201		-2.22113		10.6356		-6.745		-10.113
	202		-2.04219		9.74702		-6.977		-10.169
	203		-1.85748		8.83777		-7.2		-10.22
	204		-1.66747		7.91425		-7.415		-10.267
	205		-1.47215		6.96434		-7.619		-10.306
	206		-1.27171		6.00277		-7.817		-10.342
	207		-1.06657		5.02627		-8.003		-10.37
	208		-0.85676		4.03667		-8.178		-10.391
	209		-0.64265		3.03457		-8.35		-10.414
	210		-0.42433		2.02239		-8.509		-10.427
	211		-0.20205		1.00148		-8.659		-10.436
	212		0.02418		-0.02645		-8.801		-10.439
	213		0.253883		-1.05966		-8.936		-10.44
	214		0.486979		-2.09633		-9.056		-10.432
	215		0.723398		-3.13458		-9.171		-10.421
	216		0.962734		-4.17263		-9.277		-10.405
	217		1.2052		-5.20885		-9.375		-10.385
	218		1.45005		-6.24145		-9.464		-10.36
	219		1.69754		-7.26832		-9.547		-10.333
	220		1.94732		-8.28742		-9.617		-10.297
	221		2.1993		-9.29675		-9.682		-10.259
	222		2.45329		-10.2942		-9.739		-10.217
	223		2.70901		-11.2777		-9.789		-10.171
	224		2.96647		-12.2452		-9.831		-10.121
	225		3.22556		-13.1946		-9.866		-10.067
	226		3.48602		-14.1237		-9.894		-10.009
	227		3.74765		-15.0306		-9.916		-9.948
	228		4.01049		-15.9134		-9.931		-9.883
	229		4.27432		-16.7699		-9.94		-9.815
	230		4.53904		-17.5986		-9.943		-9.744
	231		4.80424		-18.3975		-9.94		-9.669
	232		5.07025		-19.1651		-9.931		-9.592
	233		5.33655		-19.8999		-9.917		-9.512
	234		5.60321		-20.6003		-9.897		-9.428
	235		5.86989		-21.2651		-9.872		-9.343
	236		6.13665		-21.8933		-9.843		-9.254
	237		6.40326		-22.4839		-9.809		-9.163
	238		6.66951		-23.0362		-9.771		-9.07
	239		6.93514		-23.5496		-9.728		-8.975
	240		7.20007		-24.0239		-9.681		-8.878
	241		7.46401		-24.4588		-9.63		-8.778
	242		7.72698		-24.8545		-9.575		-8.677
	243		7.9886		-25.2114		-9.517		-8.573
	244		8.24887		-25.5301		-9.454		-8.468
	245		8.50746		-25.8113		-9.389		-8.362
	246		8.76408		-26.0562		-9.321		-8.253
	247		9.01853		-26.2659		-9.246		-8.14
	248		9.27056		-26.4486		-9.174		-8.032
	249		9.51566		-26.5815		-9.096		-7.919
	250		9.76599		-26.6966		-9.015		-7.805
	251		10.0113		-26.8037		-8.931		-7.689
	252		10.2564		-26.8913		-8.847		-7.575
	253		10.4969		-26.9547		-8.755		-7.455
	254		10.7301		-26.9983		-8.663		-7.335
	255		10.9503		-27.0226		-8.568		-7.214
	256		11.1699		-27.0259		-8.469		-7.09
	257		11.3758		-27.0078		-8.369		-6.965
	258		11.5725		-26.9767		-8.271		-6.845
	259		11.7626		-26.9358		-8.165		-6.716
	260		11.9331		-26.8822		-8.058		-6.589
	261		12.0966		-26.8192		-7.95		-6.46
	262		12.2486		-26.7413		-7.837		-6.327
	263		12.3888		-26.6492		-7.727		-6.199
	264		12.5158		-26.5425		-7.613		-6.066
	265		12.6328		-26.4223		-7.497		-5.933
	266		12.7396		-26.2883		-7.38		-5.799
	267		12.8306		-26.1401		-7.261		-5.665
	268		12.9007		-25.978		-7.14		-5.528
	269		12.9686		-25.8028		-7.016		-5.39
	270		13.0202		-25.6154		-6.894		-5.256
	271		13.0582		-25.4149		-6.769		-5.119
	272		13.0833		-25.202		-6.643		-4.981
	273		13.092		-24.9774		-6.515		-4.844
	274		13.0938		-24.7454		-6.385		-4.706
	275		13.0788		-24.5031		-6.255		-4.569
	276		13.0512		-24.2542		-6.124		-4.434
	277		13.011		-23.9951		-5.988		-4.294
	278		12.9684		-23.7249		-5.846		-4.148
	279		12.9244		-23.4461		-5.7		-3.999
	280		12.8778		-23.1558		-5.545		-3.84
	281		12.8308		-22.8543		-5.384		-3.675
	282		12.7806		-22.542		-5.216		-3.504
	283		12.7353		-22.2202		-5.042		-3.327
	284		12.6895		-21.8892		-4.861		-3.143
	285		12.6437		-21.556		-4.676		-2.956
	286		12.5976		-21.2187		-4.481		-2.757
	287		12.5526		-20.8703		-4.282		-2.555
	288		12.5051		-20.5142		-4.076		-2.347
	289		12.4641		-20.1493		-3.864		-2.132
	290		12.4209		-19.7736		-3.647		-1.913
	291		12.3785		-19.388		-3.426		-1.69
	292		12.3393		-18.994		-3.199		-1.463
	293		12.3002		-18.5887		-2.963		-1.225
	294		12.255		-18.1757		-2.723		-0.984
	295		12.2177		-17.7545		-2.478		-0.739
	296		12.18		-17.3255		-2.227		-0.49
	297		12.1433		-16.8889		-1.972		-0.238
	298		12.11		-16.4443		-1.708		0.023
	299		12.0732		-15.9961		-1.441		0.286
	300		12.0398		-15.5405		-1.169		0.553
	301		12.0076		-15.0795		-0.891		0.823
	302		11.9766		-14.6136		-0.608		1.095
	303		11.9472		-14.1425		-0.318		1.374
	304		11.9191		-13.6695		-0.023		1.654
	305		11.8919		-13.1923		0.276		1.937
	306		11.8657		-12.7123		0.583		2.227
	307		11.8414		-12.2324		0.89		2.511
	308		11.8197		-11.7463		1.205		2.8
	309		11.7948		-11.2613		1.524		3.092
	310		11.7739		-10.7757		1.848		3.385
	311		11.7544		-10.29		2.178		3.682
	312		11.7328		-9.80674		2.51		3.975
	313		11.7192		-9.32062		2.849		4.271
	314		11.7034		-8.83792		3.192		4.567
	315		11.6892		-8.35657		3.538		4.86
	316		11.6743		-7.87458		3.889		5.152
	317		11.6599		-7.39899		4.245		5.448
	318		11.6449		-6.92387		4.602		5.736
	319		11.6322		-6.45172		4.963		6.022
	320		11.6154		-5.98325		5.325		6.305
	321		11.6007		-5.52134		5.691		6.585
	322		11.5858		-5.05913		6.058		6.86
	323		11.5713		-4.60453		6.428		7.132
	324		11.5572		-4.15581		6.798		7.398
	325		11.5431		-3.71234		7.169		7.66
	326		11.5293		-3.27904		7.541		7.916
	327		11.5158		-2.84921		7.914		8.17
	328		11.5024		-2.42967		8.283		8.411
	329		11.4895		-2.01852		8.653		8.648
	330		11.4773		-1.61655		9.019		8.878
	331		11.4653		-1.22467		9.381		9.099
	332		11.4536		-0.84388		9.742		9.317
	333		11.4425		-0.4743		10.098		9.526
	334		11.4318		-0.11688		10.446		9.724
	335		11.4216		0.227623		10.787		9.915
	336		11.4116		0.558459		11.12		10.097
	337		11.4023		0.874855		11.446		10.271
	338		11.3931		1.17601		11.757		10.43
	339		11.3844		1.46113		12.058		10.581
	340		11.3759		1.7294		12.346		10.722
	341		11.3678		1.98		12.62		10.853
	342		11.36		2.2121		12.877		10.969
	343		11.3524		2.42488		13.116		11.074
	344		11.3448		2.61753		13.339		11.171
	345		11.3374		2.78924		13.541		11.253
	346		11.3302		2.93923		13.723		11.325
	347		11.323		3.06674		13.881		11.38
	348		11.3158		3.17105		14.014		11.42
	349		11.3088		3.2515		14.126		11.454
	350		11.3018		3.30745		14.21		11.47
	351		11.2947		3.33836		14.265		11.468
	352		11.2878		3.34373		14.297		11.462
	353		11.281		3.32319		14.296		11.435
	354		11.2745		3.27642		14.264		11.393
	355		11.2677		3.2166		14.217		11.345
	356		11.2633		3.15526		14.169		11.295
	357		11.2543		3.0972		14.123		11.249
	358		11.2484		3.0378		14.074		11.197
	359		11.2401		2.97851		14.025		11.147
	360		11.2328		2.92227		13.976		11.097
	361		11.2254		2.86059		13.926		11.047
	362		11.2159		2.80189		13.877		10.997
	363		11.2101		2.74352		13.828		10.948
	364		11.2023		2.6853		13.779		10.9
	365		11.1942		2.62816		13.725		10.844
	366		11.1898		2.56945		13.673		10.792
	367		11.1777		2.51232		13.622		10.741
	368		11.1692		2.45524		13.57		10.689
	369		11.1606		2.39595		13.519		10.639
	370		11.1517		2.34195		13.465		10.585
	371		11.144		2.28584		13.412		10.533
	372		11.1379		2.22999		13.359		10.48
	373		11.1242		2.17457		13.304		10.425
	374		11.1147		2.11873		13.252		10.375
	375		11.105		2.06475		13.198		10.322
	376		11.0952		2.01043		13.144		10.269
	377		11.0866		1.95649		13.09		10.216
	378		11.0749		1.90431		13.034		10.163
	379		11.0645		1.8499		12.978		10.108
	380		11.0538		1.79722		12.925		10.057
	381		11.0402		1.74503		12.87		10.004
	382		11.032		1.69326		12.816		9.952
	383		11.0207		1.64229		12.759		9.898
	384		11.0093		1.59221		12.704		9.845
	385		10.9978		1.54265		12.651		9.797
	386		10.9853		1.49104		12.592		9.74
	387		10.9717		1.44173		12.536		9.687
	388		10.9581		1.39296		12.481		9.635
	389		10.9452		1.3447		12.425		9.582
	390		10.9335		1.29749		12.37		9.532
	391		10.9223		1.25142		12.313		9.478
	392		10.9112		1.20327		12.257		9.427
	393		10.9002		1.15725		12.201		9.375
	394		10.8839		1.11183		12.144		9.322
	395		10.8701		1.06699		12.091		9.274
	396		10.8561		1.02314		12.036		9.224
	397		10.8419		0.980311		11.98		9.174
	398		10.8288		0.936149		11.926		9.124
	399		10.8127		0.893777		11.871		9.075
	400		10.7978		0.852059		11.816		9.026
	401		10.7827		0.810977		11.762		8.978
	402		10.7649		0.770797		11.709		8.932
	403		10.7516		0.731444		11.659		8.888
	404		10.7357		0.692521		11.605		8.84
	405		10.7194		0.653686		11.553		8.795
	406		10.7031		0.61494		11.502		8.751
	407		10.6863		0.578627		11.448		8.704
	408		10.6697		0.542329		11.402		8.666
	409		10.6541		0.506733		11.353		8.624
	410		10.6349		0.473107		11.305		8.584
	411		10.6171		0.437731		11.257		8.544
	412		10.5993		0.404312		11.211		8.506
	413		10.5783		0.371651		11.165		8.468
	414		10.5625		0.33972		11.121		8.433
	415		10.5437		0.308741		11.081		8.401
	416		10.5246		0.278568		11.036		8.366
	417		10.5053		0.248762		10.995		8.334
	418		10.4856		0.21899		10.956		8.304
	419		10.4668		0.191486		10.918		8.275
	420		10.4456		0.164153		10.883		8.25
	421		10.4213		0.137592		10.845		8.223
	422		10.4044		0.112828		10.812		8.199
	423		10.3833		0.086847		10.779		8.178
	424		10.3621		0.062652		10.745		8.155
	425		10.3405		0.039263		10.719		8.14
	426		10.3185		0.016665		10.691		8.124
	427		10.2973		-0.00505		10.665		8.11
	428		10.2741		-0.02611		10.64		8.098
	429		10.2479		-0.04692		10.617		8.088
	430		10.2283		-0.06567		10.598		8.083
	431		10.205		-0.08424		10.575		8.075
	432		10.1816		-0.102		10.556		8.072
	433		10.1577		-0.11893		10.539		8.07
	434		10.1341		-0.13556		10.519		8.069
	435		10.1125		-0.15037		10.507		8.074
	436		10.0848		-0.16486		10.492		8.079
	437		10.0599		-0.17853		10.478		8.086
	438		10.0348		-0.19073		10.465		8.094
	439		10.005		-0.2034		10.453		8.106
	440		9.98376		-0.2146		10.439		8.117
	441		9.95792		-0.22497		10.423		8.127
	442		9.93166		-0.23451		10.41		8.142
	443		9.90526		-0.24329		10.403		8.164
	444		9.8791		-0.25164		10.384		8.176
	445		9.85572		-0.25809		10.368		8.192
	446		9.82426		-0.26425		10.35		8.209
	447		9.79658		-0.26955		10.331		8.225
	448		9.76862		-0.27398		10.314		8.244
	449		9.74023		-0.27804		10.286		8.255
	450		9.71608		-0.28018		10.259		8.268
	451		9.68243		-0.28217		10.229		8.279
	452		9.6527		-0.28273		10.196		8.287
	453		9.62264		-0.28258		10.159		8.293
	454		9.59181		-0.28147		10.121		8.298
	455		9.56036		-0.27923		10.072		8.293
	456		9.53179		-0.27623		10.021		8.287
	457		9.49518		-0.27195		9.966		8.276
	458		9.46116		-0.2666		9.902		8.256
	459		9.42621		-0.26329		9.838		8.237
	460		9.38678		-0.26128		9.768		8.208
	461		9.35248		-0.25876		9.701		8.177
	462		9.31419		-0.25571		9.641		8.144
	463		9.27624		-0.25243		9.59		8.11
	464		9.23925		-0.2485		9.547		8.076
	465		9.20143		-0.24473		9.509		8.041
	466		9.16633		-0.24095		9.478		8.012
	467		9.12998		-0.2368		9.445		7.979
	468		9.09361		-0.23342		9.412		7.947
	469		9.05979		-0.22966		9.38		7.914
	470		9.02078		-0.22591		9.346		7.88
	471		8.98461		-0.22216		9.315		7.849
	472		8.94833		-0.21827		9.282		7.816
	473		8.91216		-0.21467		9.25		7.784
	474		8.87679		-0.21094		9.22		7.754
	475		8.84261		-0.20721		9.185		7.719
	476		8.80362		-0.20376		9.152		7.687
	477		8.76743		-0.19976		9.12		7.654
	478		8.73135		-0.19604		9.087		7.622
	479		8.69526		-0.19233		9.055		7.59
	480		8.66027		-0.18862		9.024		7.56
	481		8.62672		-0.18501		8.988		7.525
	482		8.58736		-0.18153		8.955		7.493
	483		8.55137		-0.17752		8.923		7.461
	484		8.51546		-0.17383		8.89		7.428
	485		8.47966		-0.17015		8.858		7.397
	486		8.44502		-0.16647		8.827		7.367
	487		8.41193		-0.1629		8.791		7.332
	488		8.37212		-0.15948		8.758		7.3
	489		8.33649		-0.15544		8.725		7.268
	490		8.30068		-0.15178		8.691		7.236
	491		8.26496		-0.14811		8.66		7.205
	492		8.23079		-0.14446		8.629		7.176
	493		8.1937		-0.14093		8.592		7.141
	494		8.15807		-0.13757		8.559		7.109
	495		8.12254		-0.1335		8.525		7.077
	496		8.08419		-0.12986		8.492		7.045
	497		8.05146		-0.12622		8.46		7.015
	498		8.01593		-0.12259		8.425		6.982
	499		7.98048		-0.11911		8.392		6.95
	500		7.94513		-0.11533		8.358		6.918
	501		7.90859		-0.1117		8.322		6.884
	502		7.87078		-0.10808		8.291		6.855
	503		7.83899		-0.10417		8.258		6.824
	504		7.80362		-0.10085		8.224		6.792
	505		7.76827		-0.09724		8.191		6.761
	506		7.73311		-0.09363		8.156		6.728
	507		7.69657		-0.09003		8.12		6.695
	508		7.66267		-0.08632		8.09		6.666
	509		7.6275		-0.08247		8.056		6.635
	510		7.59234		-0.07924		8.022		6.604
	511		7.5598		-0.07565		7.989		6.572
	512		7.52226		-0.07206		7.954		6.54
	513		7.48718		-0.06848		7.921		6.51
	514		7.4522		-0.06476		7.887		6.479
	515		7.41713		-0.06132		7.853		6.448
	516		7.38305		-0.05775		7.822		6.419
	517		7.35034		-0.05417		7.786		6.385
	518		7.31236		-0.05087		7.752		6.354
	519		7.27745		-0.04704		7.718		6.323
	520		7.24266		-0.04348		7.684		6.292
	521		7.20776		-0.03992		7.651		6.262
	522		7.17415		-0.03636		7.619		6.233
	523		7.14189		-0.0329		7.582		6.199
	524		7.10354		-0.02956		7.548		6.169
	525		7.06892		-0.02571		7.514		6.138
	526		7.03422		-0.02216		7.48		6.107
	527		6.9996		-0.01862		7.447		6.077
	528		6.96625		-0.01508		7.415		6.048
	529		6.93454		-0.01165		7.377		6.015
	530		6.89584		-0.00837		7.343		5.984
	531		6.86131		-0.00448		7.309		5.953
	532		6.82679		-0.00095		7.275		5.923
	533		6.79235		0.00258		7.242		5.893
	534		6.75937		0.006105		7.21		5.865
	535		6.72356		0.009499		7.172		5.831
	536		6.68905		0.012722		7.138		5.8
	537		6.6547		0.016664		7.104		5.77
	538		6.61754		0.02018		7.069		5.74
	539		6.5861		0.023691		7.037		5.71
	540		6.55185		0.027201		7.001		5.679
	541		6.51761		0.030558		6.966		5.648
	542		6.48345		0.034214		6.932		5.618
	543		6.44802		0.037718		6.895		5.585
	544		6.41142		0.041219		6.863		5.557
	545		6.38097		0.045012		6.829		5.527
	546		6.34682		0.048215		6.795		5.497
	547		6.31276		0.051708		6.76		5.467
	548		6.27877		0.055201		6.725		5.436
	549		6.24343		0.058691		6.688		5.404
	550		6.21073		0.062292		6.657		5.377
	551		6.17675		0.06604		6.622		5.347
	552		6.14278		0.06915		6.588		5.316
	553		6.11153		0.072632		6.553		5.287
	554		6.0752		0.076112		6.518		5.256
	555		6.04123		0.07959		6.48		5.223
	556		6.00734		0.08321		6.45		5.197
	557		5.97354		0.086542		6.415		5.167
	558		5.94076		0.090015		6.381		5.137
	559		5.90914		0.093486		6.346		5.107
	560		5.87245		0.096687		6.31		5.076
	561		5.83875		0.100423		6.277		5.048
	562		5.80515		0.103889		6.243		5.018
	563		5.77144		0.107353		6.208		4.989
	564		5.73893		0.110815		6.177		4.961
	565		5.70787		0.114181		6.139		4.929
	566		5.6708		0.117418		6.104		4.9
	567		5.6372		0.121194		6.07		4.87
	568		5.60378		0.124651		6.035		4.841
	569		5.57036		0.128104		6.002		4.812
	570		5.5382		0.131557		5.97		4.785
	571		5.50777		0.134896		5.931		4.752
	572		5.47008		0.138084		5.897		4.723
	573		5.43676		0.141909		5.862		4.693
	574		5.40342		0.145358		5.828		4.664
	575		5.37017		0.148803		5.794		4.636
	576		5.33838		0.152248		5.763		4.609
	577		5.3036		0.155557		5.724		4.576
	578		5.27046		0.15869		5.693		4.55
	579		5.23722		0.162574		5.655		4.518
	580		5.20117		0.166014		5.62		4.489
	581		5.17101		0.169451		5.585		4.46
	582		5.13787		0.172889		5.551		4.43
	583		5.10481		0.176167		5.517		4.402
	584		5.07176		0.17976		5.485		4.376
	585		5.03761		0.183194		5.447		4.343
	586		5.00201		0.186625		5.412		4.314
	587		4.97278		0.190362		5.378		4.285
	588		4.9399		0.193489		5.343		4.257
	589		4.90694		0.196918		5.31		4.229
	590		4.87406		0.200347		5.278		4.203
	591		4.83983		0.203773		5.239		4.17
	592		4.80833		0.207311		5.205		4.141
	593		4.77555		0.210995		5.17		4.112
	594		4.74277		0.214051		5.135		4.084
	595		4.71262		0.217474		5.102		4.056
	596		4.67739		0.220898		5.066		4.026
	597		4.64461		0.224319		5.031		3.998
	598		4.61193		0.227877		4.997		3.969
	599		4.57933		0.231615		4.959		3.938
	600		4.54765		0.234581		4.928		3.912
	601		4.51705		0.237999		4.893		3.883
	602		4.48154		0.241418		4.859		3.855
	603		4.44904		0.244835		4.824		3.826
	604		4.41653		0.248423		4.788		3.797
	605		4.38404		0.251668		4.751		3.766
	606		4.35261		0.255083		4.72		3.741
	607		4.32267		0.258499		4.686		3.713
	608		4.28671		0.261591		4.651		3.685
	609		4.25439		0.265327		4.617		3.656
	610		4.22198		0.268741		4.581		3.627
	611		4.18966		0.272153		4.548		3.6
	612		4.15862		0.275564		4.513		3.572
	613		4.12929		0.278862		4.479		3.543
	614		4.0928		0.282009		4.447		3.518
	615		4.06056		0.285799		4.41		3.487
	616		4.02844		0.28921		4.375		3.459
	617		3.99621		0.292618		4.341		3.431
	618		3.96571		0.296028		4.306		3.403
	619		3.93203		0.299303		4.273		3.376
	620		3.89989		0.302398		4.241		3.35
	621		3.86786		0.306256		4.203		3.319
	622		3.83291		0.309664		4.169		3.291
	623		3.80378		0.313071		4.134		3.263
	624		3.77182		0.31648		4.1		3.235
	625		3.73978		0.319726		4.067		3.208
	626		3.70791		0.323295		4.035		3.183
	627		3.67488		0.326702		3.997		3.152
	628		3.64048		0.330108		3.962		3.124
	629		3.61234		0.333832		3.928		3.097
	630		3.58039		0.336922		3.894		3.069
	631		3.54863		0.340329		3.861		3.042
	632		3.51686		0.343735		3.83		3.017
	633		3.48374		0.347141		3.791		2.986
	634		3.45333		0.350668		3.757		2.958
	635		3.42166		0.354351		3.722		2.931
	636		3.38999		0.35736		3.688		2.903
	637		3.36104		0.360766		3.656		2.877
	638		3.32672		0.364172		3.62		2.848
	639		3.29515		0.367578		3.586		2.821
	640		3.26357		0.371133		3.551		2.794
	641		3.23199		0.374393		3.514		2.764
	642		3.2014		0.377798		3.483		2.739
	643		3.17211		0.381205		3.449		2.712
	644		3.13753		0.384335		3.415		2.684
	645		3.10604		0.388019		3.381		2.657
	646		3.07465		0.391427		3.346		2.629
	647		3.04325		0.394833		3.309		2.599
	648		3.01295		0.398242		3.279		2.576
	649		2.98427		0.401552		3.245		2.548
	650		2.94925		0.404731		3.211		2.521
	651		2.91794		0.408466		3.177		2.494
	652		2.88664		0.411876		3.141		2.466
	653		2.85534		0.415284		3.104		2.436
	654		2.82549		0.418694		3.075		2.413
	655		2.79301		0.421987		3.041		2.386
	656		2.76179		0.425126		3.007		2.359
	657		2.73068		0.428926		2.973		2.332
	658		2.69684		0.432336		2.938		2.304
	659		2.66845		0.435747		2.906		2.278
	660		2.63742		0.439159		2.872		2.252
	661		2.6063		0.442428		2.838		2.225
	662		2.57536		0.44551		2.807		2.201
	663		2.54335		0.449399		2.77		2.171
	664		2.51005		0.452812		2.737		2.145
	665		2.48238		0.456226		2.703		2.118
	666		2.45145		0.459642		2.669		2.091
	667		2.42052		0.462884		2.637		2.066
	668		2.38967		0.466474		2.606		2.041
	669		2.35757		0.469891		2.568		2.011
	670		2.32401		0.473308		2.535		1.985
	671		2.29725		0.477062		2.501		1.958
	672		2.2665		0.480146		2.468		1.932
	673		2.23575		0.483564		2.436		1.907
	674		2.205		0.486985		2.405		1.883
	675		2.17281		0.490405		2.367		1.853
	676		2.1437		0.493949		2.333		1.826
	677		2.11295		0.497654		2.3		1.8
	678		2.08239		0.500674		2.267		1.773
	679		2.05464		0.504097		2.235		1.749
	680		2.02117		0.507522		2.2		1.721
	681		1.99062		0.510947		2.167		1.695
	682		1.96014		0.514527		2.133		1.668
	683		1.92958		0.518304		2.097		1.64
	684		1.90011		0.52123		2.067		1.616
	685		1.872		0.524659		2.033		1.59
	686		1.83827		0.528089		2		1.564
	687		1.8078		0.53152		1.967		1.538
	688		1.77742		0.535141		1.933		1.511
	689		1.74714		0.538386		1.897		1.482
	690		1.71804		0.541819		1.867		1.46
	691		1.69046		0.545254		1.834		1.434
	692		1.65628		0.548338		1.801		1.408
	693		1.626		0.552128		1.768		1.382
	694		1.59572		0.555565		1.734		1.355
	695		1.56553		0.559004		1.702		1.33
	696		1.5367		0.562444		1.669		1.304
	697		1.50515		0.565754		1.636		1.278
	698		1.47507		0.568893		1.606		1.255
	699		1.44496		0.572773		1.571		1.227
	700		1.41196		0.576218		1.538		1.201
	701		1.38476		0.579663		1.505		1.175
	702		1.35475		0.58311		1.472		1.15
	703		1.32467		0.586399		1.44		1.125
	704		1.29475		0.590009		1.41		1.101
	705		1.26375		0.59346		1.374		1.073
	706		1.23139		0.596911		1.341		1.047
	707		1.20493		0.600672		1.309		1.022
	708		1.17492		0.60382		1.276		0.996
	709		1.14511		0.607276		1.245		0.972
	710		1.11529		0.610733		1.215		0.949
	711		1.08411		0.614191		1.178		0.92
	712		1.05148		0.617767		1.146		0.895
	713		1.02584		0.621494		1.113		0.869
	714		0.996118		0.624577		1.081		0.844
	715		0.96638		0.62804		1.05		0.82
	716		0.93675		0.631506		1.016		0.793
	717		0.905397		0.634972		0.984		0.768
	718		0.8773		0.638582		0.951		0.743
	719		0.84768		0.642378		0.916		0.715
	720		0.818042		0.645383		0.887		0.692
	721		0.791405		0.648856		0.855		0.667
	722		0.758974		0.652329		0.822		0.642
	723		0.729426		0.655804		0.79		0.617
	724		0.699897		0.659459		0.757		0.591
	725		0.670359		0.662762		0.722		0.564
	726		0.642		0.666242		0.694		0.541
	727		0.615001		0.669725		0.662		0.517
	728		0.582017		0.672876		0.63		0.492
	729		0.552578		0.676694		0.598		0.467
	730		0.523231		0.68018		0.564		0.441
	731		0.493865		0.683668		0.529		0.413
	732		0.465797		0.687158		0.502		0.392
	733		0.439615		0.69053		0.47		0.367
	734		0.406006		0.693743		0.438		0.342
	735		0.376659		0.69764		0.407		0.317
	736		0.347493		0.701136		0.373		0.291
	737		0.318337		0.704635		0.343		0.268
	738		0.290614		0.708135		0.311		0.243
	739		0.259907		0.711489		0.28		0.218
	740		0.230742		0.714649		0.251		0.196
	741		0.201586		0.718649		0.216		0.169
	742		0.169528		0.722157		0.185		0.144
	743		0.143437		0.725665		0.154		0.12
	744		0.114472		0.729177		0.122		0.095
	745		0.085389		0.732512		0.092		0.072
	746		0.056425		0.736206		0.063		0.049
	747		0.026362		0.739723		0.028		0.022
	748		-0.00515		0.743242		-0.004		-0.003
	749		-0.03042		0.747111		-0.035		-0.027
	750		-0.05939		0.752355		-0.059		-0.059
	0
	10
	20
	30
	40
	50
	60
	70
	80
	90
	100
	110
	120
	130
	140
	150
	160
	170
	180
	190
	200
	210
	220
	230
	240
	250
	260
	270
	280
	290
	300
	310
	320
	330
	340
	350
	360
	370
	380
	390
	400
	410
	420
	430
	440
	450
	460
	470
	480
	490
	500
	510
	520
	530
	540
	550
	560
	570
	580
	590
	600
	610
	620
	630
	640
	650
	660
	670
	680
	690
	700
	710
	720
	730
	740
	750

## Sheet: Figure 7
Time	F7A P3	F7A E11	F7A E22	F7A E33	F7B P3	F7B E11	F7B E33	F7C P1	F7C E22	F7C E33	F7D P1	F7D E33	F7D E12
0	0.076919	0.019407	0.079454	-0.08502	0.034385	0.03518	-0.04793	-0.08501	0.079454	-0.08502	-0.0479	-0.04793	0.002033
1	0.077252	0.01951	0.079795	-0.08535	0.034544	0.035347	-0.04814	-0.08534	0.079795	-0.08535	-0.0481	-0.04814	0.002017
2	0.077587	0.019607	0.080136	-0.08568	0.034726	0.035543	-0.04836	-0.08567	0.080136	-0.08568	-0.04832	-0.04836	0.001974
3	0.077924	0.019698	0.080477	-0.08601	0.03493	0.035766	-0.04859	-0.08599	0.080477	-0.08601	-0.04855	-0.04859	0.001904
4	0.078265	0.019785	0.08082	-0.08633	0.035157	0.036017	-0.04883	-0.08632	0.08082	-0.08633	-0.04879	-0.04883	0.001809
5	0.07861	0.019866	0.081163	-0.08666	0.035408	0.036295	-0.04908	-0.08664	0.081163	-0.08666	-0.04904	-0.04908	0.00169
6	0.078958	0.019942	0.081507	-0.08698	0.035682	0.036599	-0.04935	-0.08696	0.081507	-0.08698	-0.0493	-0.04935	0.001546
7	0.079313	0.020014	0.081853	-0.0873	0.03598	0.036929	-0.04962	-0.08728	0.081853	-0.0873	-0.04957	-0.04962	0.00138
8	0.079672	0.020081	0.0822	-0.08763	0.036303	0.037284	-0.04991	-0.0876	0.0822	-0.08763	-0.04985	-0.04991	0.001193
9	0.080039	0.020144	0.08255	-0.08795	0.03665	0.037663	-0.0502	-0.08791	0.08255	-0.08795	-0.05014	-0.0502	0.000986
10	0.080412	0.020204	0.082902	-0.08828	0.037022	0.038066	-0.0505	-0.08823	0.082902	-0.08828	-0.05044	-0.0505	0.00076
11	0.080794	0.020261	0.083256	-0.08861	0.037418	0.038491	-0.05081	-0.08855	0.083256	-0.08861	-0.05075	-0.05081	0.000517
12	0.081184	0.020315	0.083614	-0.08893	0.037839	0.038936	-0.05113	-0.08887	0.083614	-0.08893	-0.05106	-0.05113	0.000259
13	0.081583	0.020367	0.083975	-0.08927	0.038282	0.039402	-0.05146	-0.0892	0.083975	-0.08927	-0.05138	-0.05146	-1.3e-05
14	0.081991	0.020416	0.08434	-0.0896	0.038749	0.039886	-0.05179	-0.08952	0.08434	-0.0896	-0.0517	-0.05179	-0.0003
15	0.082409	0.020463	0.084707	-0.08994	0.039236	0.040388	-0.05213	-0.08985	0.084707	-0.08994	-0.05203	-0.05213	-0.00059
16	0.082837	0.020509	0.085079	-0.09028	0.039743	0.040905	-0.05247	-0.09018	0.085079	-0.09028	-0.05236	-0.05247	-0.0009
17	0.083274	0.020553	0.085454	-0.09063	0.040269	0.041437	-0.05281	-0.09052	0.085454	-0.09063	-0.0527	-0.05281	-0.00121
18	0.083721	0.020596	0.085834	-0.09098	0.040812	0.041981	-0.05316	-0.09085	0.085834	-0.09098	-0.05304	-0.05316	-0.00153
19	0.084177	0.020637	0.086216	-0.09133	0.041369	0.042537	-0.05351	-0.09119	0.086216	-0.09133	-0.05338	-0.05351	-0.00185
20	0.084643	0.020677	0.086603	-0.09168	0.04194	0.043102	-0.05386	-0.09154	0.086603	-0.09168	-0.05372	-0.05386	-0.00218
21	0.085116	0.020716	0.086993	-0.09204	0.042522	0.043676	-0.05422	-0.09188	0.086993	-0.09204	-0.05407	-0.05422	-0.00251
22	0.085598	0.020753	0.087386	-0.0924	0.043114	0.044257	-0.05457	-0.09223	0.087386	-0.0924	-0.05442	-0.05457	-0.00284
23	0.086087	0.020789	0.087782	-0.09277	0.043714	0.044844	-0.05493	-0.09259	0.087782	-0.09277	-0.05476	-0.05493	-0.00317
24	0.086583	0.020824	0.088182	-0.09314	0.04432	0.045435	-0.05528	-0.09294	0.088182	-0.09314	-0.05511	-0.05528	-0.0035
25	0.087084	0.020857	0.088583	-0.09351	0.044931	0.046028	-0.05564	-0.0933	0.088583	-0.09351	-0.05545	-0.05564	-0.00383
26	0.087591	0.020889	0.088987	-0.09388	0.045544	0.046624	-0.05599	-0.09366	0.088987	-0.09388	-0.0558	-0.05599	-0.00416
27	0.088103	0.020919	0.089393	-0.09426	0.046159	0.047219	-0.05634	-0.09403	0.089393	-0.09426	-0.05614	-0.05634	-0.00448
28	0.088618	0.020947	0.089801	-0.09463	0.046774	0.047815	-0.0567	-0.09439	0.089801	-0.09463	-0.05648	-0.0567	-0.0048
29	0.089137	0.020974	0.09021	-0.09501	0.047389	0.048408	-0.05704	-0.09476	0.09021	-0.09501	-0.05682	-0.05704	-0.00512
30	0.089658	0.020999	0.09062	-0.09539	0.048	0.048999	-0.05739	-0.09513	0.09062	-0.09539	-0.05716	-0.05739	-0.00543
31	0.09018	0.021022	0.091031	-0.09577	0.048609	0.049586	-0.05774	-0.0955	0.091031	-0.09577	-0.0575	-0.05774	-0.00574
32	0.090703	0.021043	0.091442	-0.09615	0.049213	0.05017	-0.05808	-0.09587	0.091442	-0.09615	-0.05783	-0.05808	-0.00604
33	0.091226	0.021062	0.091853	-0.09653	0.049812	0.050748	-0.05842	-0.09625	0.091853	-0.09653	-0.05816	-0.05842	-0.00633
34	0.091749	0.02108	0.092264	-0.09692	0.050405	0.05132	-0.05875	-0.09662	0.092264	-0.09692	-0.05849	-0.05875	-0.00662
35	0.09227	0.021095	0.092674	-0.0973	0.050991	0.051886	-0.05908	-0.09699	0.092674	-0.0973	-0.05881	-0.05908	-0.00691
36	0.09279	0.021109	0.093083	-0.09768	0.05157	0.052445	-0.05941	-0.09737	0.093083	-0.09768	-0.05914	-0.05941	-0.00719
37	0.093308	0.02112	0.093491	-0.09806	0.052141	0.052997	-0.05974	-0.09774	0.093491	-0.09806	-0.05946	-0.05974	-0.00746
38	0.093823	0.02113	0.093898	-0.09844	0.052704	0.053541	-0.06006	-0.09811	0.093898	-0.09844	-0.05977	-0.06006	-0.00772
39	0.094334	0.021138	0.094302	-0.09882	0.053258	0.054078	-0.06038	-0.09849	0.094302	-0.09882	-0.06009	-0.06038	-0.00798
40	0.094842	0.021145	0.094705	-0.0992	0.053803	0.054605	-0.0607	-0.09886	0.094705	-0.0992	-0.0604	-0.0607	-0.00824
41	0.095346	0.021149	0.095105	-0.09958	0.054338	0.055124	-0.06101	-0.09923	0.095105	-0.09958	-0.0607	-0.06101	-0.00848
42	0.095845	0.021152	0.095503	-0.09996	0.054864	0.055634	-0.06132	-0.0996	0.095503	-0.09996	-0.061	-0.06132	-0.00872
43	0.09634	0.021153	0.095898	-0.10034	0.055381	0.056135	-0.06163	-0.09998	0.095898	-0.10034	-0.0613	-0.06163	-0.00896
44	0.09683	0.021153	0.09629	-0.10071	0.055887	0.056627	-0.06193	-0.10035	0.09629	-0.10071	-0.0616	-0.06193	-0.00918
45	0.097314	0.021151	0.096679	-0.10109	0.056384	0.057109	-0.06222	-0.10071	0.096679	-0.10109	-0.06189	-0.06222	-0.0094
46	0.097792	0.021148	0.097065	-0.10146	0.05687	0.057582	-0.06252	-0.10108	0.097065	-0.10146	-0.06218	-0.06252	-0.00962
47	0.098265	0.021143	0.097447	-0.10183	0.057346	0.058045	-0.06281	-0.10145	0.097447	-0.10183	-0.06247	-0.06281	-0.00983
48	0.098732	0.021137	0.097826	-0.1022	0.057812	0.058499	-0.06309	-0.10181	0.097826	-0.1022	-0.06275	-0.06309	-0.01003
49	0.099192	0.02113	0.0982	-0.10257	0.058268	0.058943	-0.06338	-0.10218	0.0982	-0.10257	-0.06303	-0.06338	-0.01023
50	0.099647	0.021121	0.098571	-0.10294	0.058714	0.059377	-0.06366	-0.10254	0.098571	-0.10294	-0.0633	-0.06366	-0.01042
51	0.100094	0.021111	0.098937	-0.1033	0.059149	0.059802	-0.06393	-0.1029	0.098937	-0.1033	-0.06357	-0.06393	-0.01061
52	0.100536	0.021101	0.0993	-0.10366	0.059575	0.060218	-0.0642	-0.10326	0.0993	-0.10366	-0.06384	-0.0642	-0.01079
53	0.10097	0.021089	0.099658	-0.10403	0.059991	0.060624	-0.06447	-0.10362	0.099658	-0.10403	-0.0641	-0.06447	-0.01097
54	0.101398	0.021076	0.100012	-0.10438	0.060396	0.061021	-0.06474	-0.10397	0.100012	-0.10438	-0.06437	-0.06474	-0.01114
55	0.101819	0.021062	0.100361	-0.10474	0.060792	0.061408	-0.065	-0.10433	0.100361	-0.10474	-0.06462	-0.065	-0.0113
56	0.102233	0.021047	0.100705	-0.1051	0.061179	0.061786	-0.06525	-0.10468	0.100705	-0.1051	-0.06488	-0.06525	-0.01146
57	0.102693	0.021046	0.101102	-0.1055	0.061577	0.062178	-0.06554	-0.10508	0.101102	-0.1055	-0.06516	-0.06554	-0.01162
58	0.103038	0.021014	0.101378	-0.1058	0.061922	0.062514	-0.06576	-0.10538	0.101378	-0.1058	-0.06537	-0.06576	-0.01177
59	0.103433	0.020998	0.10171	-0.10615	0.06228	0.062866	-0.066	-0.10572	0.10171	-0.10615	-0.06562	-0.066	-0.01192
60	0.103819	0.02098	0.102036	-0.1065	0.062629	0.063208	-0.06625	-0.10607	0.102036	-0.1065	-0.06586	-0.06625	-0.01206
61	0.104198	0.020961	0.102356	-0.10684	0.062968	0.063542	-0.06648	-0.10641	0.102356	-0.10684	-0.06609	-0.06648	-0.0122
62	0.104544	0.020934	0.102643	-0.10716	0.063288	0.063855	-0.0667	-0.10673	0.102643	-0.10716	-0.06631	-0.0667	-0.01233
63	0.104935	0.020921	0.102982	-0.10753	0.063621	0.064183	-0.06695	-0.10709	0.102982	-0.10753	-0.06655	-0.06695	-0.01246
64	0.105293	0.020901	0.103287	-0.10787	0.063934	0.064491	-0.06718	-0.10743	0.103287	-0.10787	-0.06678	-0.06718	-0.01259
65	0.105644	0.020879	0.103587	-0.1082	0.064239	0.064791	-0.06741	-0.10776	0.103587	-0.1082	-0.067	-0.06741	-0.01271
66	0.105993	0.020859	0.103887	-0.10854	0.064537	0.065085	-0.06763	-0.1081	0.103887	-0.10854	-0.06723	-0.06763	-0.01283
67	0.106292	0.020825	0.104136	-0.10884	0.064809	0.065352	-0.06783	-0.10839	0.104136	-0.10884	-0.06742	-0.06783	-0.01295
68	0.106655	0.020811	0.104455	-0.1092	0.065102	0.065642	-0.06806	-0.10875	0.104455	-0.1092	-0.06765	-0.06806	-0.01306
69	0.106978	0.020788	0.104734	-0.10952	0.065374	0.06591	-0.06827	-0.10907	0.104734	-0.10952	-0.06786	-0.06827	-0.01316
70	0.107294	0.020763	0.105007	-0.10985	0.065638	0.06617	-0.06848	-0.1094	0.105007	-0.10985	-0.06807	-0.06848	-0.01327
71	0.107627	0.020746	0.105302	-0.11019	0.065904	0.066434	-0.0687	-0.10974	0.105302	-0.11019	-0.06828	-0.0687	-0.01337
72	0.107938	0.020723	0.105574	-0.11052	0.066157	0.066683	-0.0689	-0.11007	0.105574	-0.11052	-0.06849	-0.0689	-0.01347
73	0.108163	0.020677	0.105754	-0.11077	0.066368	0.06689	-0.06906	-0.11032	0.105754	-0.11077	-0.06864	-0.06906	-0.01357
74	0.108489	0.020661	0.106047	-0.11112	0.066617	0.067138	-0.06928	-0.11066	0.106047	-0.11112	-0.06886	-0.06928	-0.01366
75	0.10877	0.020634	0.106293	-0.11143	0.066844	0.067362	-0.06947	-0.11097	0.106293	-0.11143	-0.06905	-0.06947	-0.01375
76	0.109045	0.020607	0.106533	-0.11174	0.067063	0.067579	-0.06966	-0.11128	0.106533	-0.11174	-0.06923	-0.06966	-0.01384
77	0.109363	0.020593	0.106822	-0.11209	0.067296	0.06781	-0.06987	-0.11163	0.106822	-0.11209	-0.06945	-0.06987	-0.01392
78	0.109575	0.020551	0.106998	-0.11235	0.067481	0.067992	-0.07002	-0.11189	0.106998	-0.11235	-0.0696	-0.07002	-0.014
79	0.109829	0.020522	0.107222	-0.11265	0.067679	0.068189	-0.0702	-0.11219	0.107222	-0.11265	-0.06977	-0.0702	-0.01408
80	0.110077	0.020492	0.10744	-0.11295	0.067872	0.068379	-0.07037	-0.11248	0.10744	-0.11295	-0.06995	-0.07037	-0.01416
81	0.110318	0.020462	0.107653	-0.11324	0.068057	0.068563	-0.07055	-0.11278	0.107653	-0.11324	-0.07012	-0.07055	-0.01424
82	0.110545	0.02043	0.107851	-0.11353	0.068233	0.068737	-0.07071	-0.11306	0.107851	-0.11353	-0.07028	-0.07071	-0.01431
83	0.110732	0.020387	0.108008	-0.11378	0.068388	0.06889	-0.07085	-0.11331	0.108008	-0.11378	-0.07042	-0.07085	-0.01438
84	0.111002	0.020369	0.108257	-0.11411	0.068575	0.069077	-0.07104	-0.11364	0.108257	-0.11411	-0.07061	-0.07104	-0.01445
85	0.111217	0.020337	0.108447	-0.1144	0.068735	0.069236	-0.0712	-0.11392	0.108447	-0.1144	-0.07077	-0.0712	-0.01451
86	0.111426	0.020305	0.108631	-0.11467	0.06889	0.069389	-0.07135	-0.1142	0.108631	-0.11467	-0.07092	-0.07135	-0.01458
87	0.111628	0.020272	0.108809	-0.11495	0.069038	0.069536	-0.07151	-0.11448	0.108809	-0.11495	-0.07107	-0.07151	-0.01464
88	0.111788	0.020228	0.108945	-0.11519	0.069166	0.069662	-0.07163	-0.11472	0.108945	-0.11519	-0.0712	-0.07163	-0.0147
89	0.112012	0.020204	0.109149	-0.1155	0.069317	0.069813	-0.0718	-0.11502	0.109149	-0.1155	-0.07136	-0.0718	-0.01476
90	0.112195	0.020169	0.109311	-0.11576	0.069448	0.069943	-0.07194	-0.11529	0.109311	-0.11576	-0.0715	-0.07194	-0.01482
91	0.112371	0.020134	0.109466	-0.11603	0.069573	0.070068	-0.07208	-0.11555	0.109466	-0.11603	-0.07164	-0.07208	-0.01487
92	0.112587	0.020111	0.109667	-0.11633	0.069713	0.070207	-0.07225	-0.11585	0.109667	-0.11633	-0.07181	-0.07225	-0.01493
93	0.112704	0.020061	0.109761	-0.11655	0.069808	0.070301	-0.07235	-0.11607	0.109761	-0.11655	-0.07191	-0.07235	-0.01498
94	0.112861	0.020024	0.109899	-0.1168	0.069917	0.070409	-0.07248	-0.11632	0.109899	-0.1168	-0.07204	-0.07248	-0.01503
95	0.113012	0.019987	0.110032	-0.11705	0.070021	0.070512	-0.07261	-0.11657	0.110032	-0.11705	-0.07216	-0.07261	-0.01508
96	0.113156	0.019948	0.110158	-0.1173	0.070119	0.07061	-0.07273	-0.11682	0.110158	-0.1173	-0.07229	-0.07273	-0.01513
97	0.113298	0.01991	0.110283	-0.11755	0.070214	0.070704	-0.07285	-0.11706	0.110283	-0.11755	-0.07241	-0.07285	-0.01517
98	0.113428	0.01987	0.110395	-0.11778	0.070302	0.070791	-0.07297	-0.1173	0.110395	-0.11778	-0.07252	-0.07297	-0.01522
99	0.11353	0.019823	0.110479	-0.118	0.070375	0.070864	-0.07307	-0.11752	0.110479	-0.118	-0.07262	-0.07307	-0.01526
100	0.113672	0.019789	0.110608	-0.11825	0.070464	0.070952	-0.07319	-0.11777	0.110608	-0.11825	-0.07275	-0.07319	-0.01531
101	0.113786	0.019748	0.110706	-0.11848	0.070537	0.071025	-0.0733	-0.118	0.110706	-0.11848	-0.07285	-0.0733	-0.01535
102	0.113893	0.019706	0.110798	-0.11871	0.070606	0.071094	-0.07341	-0.11823	0.110798	-0.11871	-0.07296	-0.07341	-0.01539
103	0.114028	0.019672	0.110921	-0.11896	0.070685	0.071172	-0.07353	-0.11848	0.110921	-0.11896	-0.07308	-0.07353	-0.01542
104	0.114089	0.019619	0.110963	-0.11915	0.07073	0.071216	-0.07361	-0.11866	0.110963	-0.11915	-0.07316	-0.07361	-0.01546
105	0.114179	0.019576	0.111039	-0.11937	0.070785	0.071271	-0.0737	-0.11888	0.111039	-0.11937	-0.07325	-0.0737	-0.0155
106	0.114262	0.019531	0.111109	-0.11958	0.070836	0.071321	-0.07379	-0.11909	0.111109	-0.11958	-0.07334	-0.07379	-0.01554
107	0.11434	0.019486	0.111173	-0.11979	0.070882	0.071367	-0.07388	-0.1193	0.111173	-0.11979	-0.07343	-0.07388	-0.01557
108	0.114422	0.019443	0.111242	-0.12	0.070929	0.071413	-0.07398	-0.11951	0.111242	-0.12	-0.07352	-0.07398	-0.0156
109	0.114506	0.019402	0.111314	-0.12022	0.070974	0.071458	-0.07407	-0.11973	0.111314	-0.12022	-0.07362	-0.07407	-0.01563
110	0.114581	0.019359	0.111377	-0.12043	0.071014	0.071498	-0.07416	-0.11994	0.111377	-0.12043	-0.07371	-0.07416	-0.01567
111	0.114636	0.019311	0.111419	-0.12062	0.071043	0.071527	-0.07424	-0.12013	0.111419	-0.12062	-0.07378	-0.07424	-0.0157
112	0.114674	0.01926	0.111443	-0.1208	0.071064	0.071547	-0.07431	-0.12031	0.111443	-0.1208	-0.07385	-0.07431	-0.01573
113	0.114704	0.019208	0.11146	-0.12097	0.071079	0.071561	-0.07437	-0.12048	0.11146	-0.12097	-0.07391	-0.07437	-0.01575
114	0.114733	0.019156	0.111475	-0.12115	0.071093	0.071574	-0.07443	-0.12066	0.111475	-0.12115	-0.07398	-0.07443	-0.01578
115	0.11476	0.019105	0.11149	-0.12132	0.071104	0.071585	-0.0745	-0.12083	0.11149	-0.12132	-0.07404	-0.0745	-0.01581
116	0.114781	0.019052	0.111498	-0.12149	0.071111	0.071591	-0.07456	-0.121	0.111498	-0.12149	-0.0741	-0.07456	-0.01584
117	0.114794	0.018999	0.111498	-0.12166	0.071113	0.071592	-0.07461	-0.12116	0.111498	-0.12166	-0.07415	-0.07461	-0.01586
118	0.114801	0.018944	0.111492	-0.12182	0.071111	0.07159	-0.07466	-0.12132	0.111492	-0.12182	-0.07421	-0.07466	-0.01589
119	0.11487	0.018908	0.111554	-0.12203	0.071135	0.071613	-0.07475	-0.12153	0.111554	-0.12203	-0.07429	-0.07475	-0.01591
120	0.114898	0.018861	0.111572	-0.12221	0.071139	0.071618	-0.07482	-0.12171	0.111572	-0.12221	-0.07436	-0.07482	-0.01593
121	0.114924	0.018815	0.111589	-0.12239	0.071142	0.07162	-0.07488	-0.12189	0.111589	-0.12239	-0.07442	-0.07488	-0.01595
122	0.11495	0.01877	0.111606	-0.12257	0.071143	0.071621	-0.07495	-0.12207	0.111606	-0.12257	-0.07449	-0.07495	-0.01597
123	0.114962	0.018721	0.111608	-0.12273	0.071137	0.071614	-0.075	-0.12223	0.111608	-0.12273	-0.07454	-0.075	-0.01599
124	0.114957	0.018669	0.111593	-0.12289	0.071123	0.071599	-0.07505	-0.12239	0.111593	-0.12289	-0.07459	-0.07505	-0.01601
125	0.115021	0.018636	0.111652	-0.1231	0.071137	0.071613	-0.07514	-0.1226	0.111652	-0.1231	-0.07468	-0.07514	-0.01603
126	0.115043	0.018593	0.111667	-0.12328	0.071131	0.071608	-0.0752	-0.12278	0.111667	-0.12328	-0.07474	-0.0752	-0.01605
127	0.115064	0.01855	0.11168	-0.12345	0.071125	0.071601	-0.07526	-0.12295	0.11168	-0.12345	-0.0748	-0.07526	-0.01607
128	0.115083	0.018508	0.111693	-0.12363	0.071116	0.071593	-0.07533	-0.12313	0.111693	-0.12363	-0.07486	-0.07533	-0.01608
129	0.115091	0.018463	0.111693	-0.1238	0.071102	0.071578	-0.07538	-0.1233	0.111693	-0.1238	-0.07492	-0.07538	-0.0161
130	0.115086	0.018416	0.11168	-0.12395	0.071081	0.071557	-0.07543	-0.12345	0.11168	-0.12395	-0.07496	-0.07543	-0.01612
131	0.115085	0.018371	0.111671	-0.12411	0.071061	0.071536	-0.07548	-0.12361	0.111671	-0.12411	-0.07501	-0.07548	-0.01613
132	0.115099	0.01833	0.11168	-0.12429	0.071046	0.071521	-0.07554	-0.12378	0.11168	-0.12429	-0.07507	-0.07554	-0.01614
133	0.115131	0.018296	0.111709	-0.12447	0.071039	0.071514	-0.07561	-0.12397	0.111709	-0.12447	-0.07514	-0.07561	-0.01616
134	0.115173	0.018265	0.111748	-0.12467	0.071035	0.07151	-0.07568	-0.12417	0.111748	-0.12467	-0.07522	-0.07568	-0.01617
135	0.115218	0.018235	0.111791	-0.12487	0.071031	0.071507	-0.07576	-0.12437	0.111791	-0.12487	-0.07529	-0.07576	-0.01618
136	0.115207	0.018191	0.111774	-0.12502	0.071003	0.071478	-0.07581	-0.12452	0.111774	-0.12502	-0.07534	-0.07581	-0.01619
137	0.115219	0.018154	0.111782	-0.12519	0.070983	0.071458	-0.07586	-0.12469	0.111782	-0.12519	-0.0754	-0.07586	-0.0162
138	0.115229	0.018117	0.111788	-0.12536	0.070962	0.071438	-0.07592	-0.12486	0.111788	-0.12536	-0.07545	-0.07592	-0.01621
139	0.115201	0.018071	0.111753	-0.1255	0.070924	0.071399	-0.07596	-0.12499	0.111753	-0.1255	-0.07549	-0.07596	-0.01622
140	0.115248	0.018046	0.111801	-0.1257	0.070917	0.071393	-0.07604	-0.1252	0.111801	-0.1257	-0.07557	-0.07604	-0.01623
141	0.115257	0.018011	0.111806	-0.12587	0.070894	0.071369	-0.07609	-0.12536	0.111806	-0.12587	-0.07562	-0.07609	-0.01624
142	0.115264	0.017977	0.11181	-0.12604	0.070869	0.071344	-0.07615	-0.12553	0.11181	-0.12604	-0.07568	-0.07615	-0.01625
143	0.115271	0.017943	0.111814	-0.1262	0.070843	0.071318	-0.07621	-0.12569	0.111814	-0.1262	-0.07573	-0.07621	-0.01626
144	0.115271	0.017909	0.111811	-0.12636	0.070814	0.071289	-0.07626	-0.12585	0.111811	-0.12636	-0.07579	-0.07626	-0.01626
145	0.115271	0.017875	0.11181	-0.12652	0.070784	0.071259	-0.07631	-0.12601	0.11181	-0.12652	-0.07584	-0.07631	-0.01627
146	0.115288	0.017846	0.111825	-0.1267	0.070761	0.071236	-0.07637	-0.12619	0.111825	-0.1267	-0.0759	-0.07637	-0.01628
147	0.11533	0.017826	0.111869	-0.12689	0.070748	0.071224	-0.07645	-0.12638	0.111869	-0.12689	-0.07597	-0.07645	-0.01628
148	0.115292	0.017784	0.111826	-0.12702	0.0707	0.071176	-0.07648	-0.12651	0.111826	-0.12702	-0.076	-0.07648	-0.01629
149	0.115295	0.017753	0.111827	-0.12718	0.070669	0.071145	-0.07653	-0.12667	0.111827	-0.12718	-0.07606	-0.07653	-0.01629
150	0.115296	0.017724	0.111827	-0.12734	0.070638	0.071113	-0.07658	-0.12682	0.111827	-0.12734	-0.07611	-0.07658	-0.0163
151	0.115297	0.017695	0.111826	-0.12749	0.070605	0.07108	-0.07663	-0.12698	0.111826	-0.12749	-0.07616	-0.07663	-0.0163
152	0.115321	0.017673	0.111852	-0.12767	0.070583	0.071058	-0.0767	-0.12716	0.111852	-0.12767	-0.07622	-0.0767	-0.01631
153	0.115296	0.017639	0.111824	-0.1278	0.070538	0.071013	-0.07674	-0.12729	0.111824	-0.1278	-0.07626	-0.07674	-0.01631
154	0.115295	0.017611	0.111822	-0.12796	0.070504	0.070979	-0.07679	-0.12744	0.111822	-0.12796	-0.07631	-0.07679	-0.01631
155	0.115233	0.017662	0.11173	-0.12811	0.070458	0.070916	-0.07682	-0.1276	0.11173	-0.12811	-0.07634	-0.07682	-0.01636
156	0.115078	0.017873	0.111488	-0.12829	0.070401	0.070811	-0.07683	-0.12777	0.111488	-0.12829	-0.07636	-0.07683	-0.01648
157	0.1148	0.01823	0.111064	-0.12845	0.070319	0.070648	-0.0768	-0.12794	0.111064	-0.12845	-0.07633	-0.0768	-0.01668
158	0.114455	0.018745	0.110519	-0.12865	0.070237	0.070454	-0.07677	-0.12814	0.110519	-0.12865	-0.0763	-0.07677	-0.01696
159	0.113991	0.019397	0.109794	-0.12884	0.070131	0.070202	-0.0767	-0.12833	0.109794	-0.12884	-0.07622	-0.0767	-0.01731
160	0.113461	0.020196	0.108946	-0.12905	0.070021	0.069915	-0.07661	-0.12855	0.108946	-0.12905	-0.07614	-0.07661	-0.01773
161	0.112822	0.021124	0.107926	-0.12925	0.069889	0.069574	-0.07648	-0.12875	0.107926	-0.12925	-0.07601	-0.07648	-0.01822
162	0.112143	0.022195	0.106805	-0.12949	0.069763	0.069205	-0.07634	-0.12898	0.106805	-0.12949	-0.07588	-0.07634	-0.01878
163	0.111386	0.023392	0.10554	-0.12972	0.069625	0.06879	-0.07618	-0.12922	0.10554	-0.12972	-0.07572	-0.07618	-0.01939
164	0.11056	0.02471	0.104133	-0.12995	0.069477	0.068331	-0.07598	-0.12945	0.104133	-0.12995	-0.07552	-0.07598	-0.02007
165	0.109691	0.026151	0.102609	-0.13018	0.069327	0.067835	-0.07576	-0.12969	0.102609	-0.13018	-0.07531	-0.07576	-0.0208
166	0.108784	0.02771	0.100966	-0.13042	0.069176	0.067302	-0.07552	-0.12993	0.100966	-0.13042	-0.07507	-0.07552	-0.02158
167	0.10785	0.029382	0.099209	-0.13066	0.069023	0.066733	-0.07525	-0.13018	0.099209	-0.13066	-0.0748	-0.07525	-0.02242
168	0.106901	0.031163	0.097342	-0.13091	0.068871	0.066128	-0.07496	-0.13043	0.097342	-0.13091	-0.07451	-0.07496	-0.0233
169	0.10595	0.03305	0.09537	-0.13115	0.068721	0.065489	-0.07464	-0.13068	0.09537	-0.13115	-0.0742	-0.07464	-0.02423
170	0.105013	0.035039	0.093298	-0.1314	0.068573	0.064817	-0.07429	-0.13093	0.093298	-0.1314	-0.07386	-0.07429	-0.0252
171	0.104105	0.037125	0.091129	-0.13164	0.068429	0.064114	-0.07392	-0.13118	0.091129	-0.13164	-0.07349	-0.07392	-0.02621
172	0.103243	0.039307	0.088869	-0.13188	0.068289	0.063379	-0.07353	-0.13142	0.088869	-0.13188	-0.0731	-0.07353	-0.02725
173	0.102444	0.041578	0.086522	-0.13212	0.068153	0.062615	-0.07311	-0.13167	0.086522	-0.13212	-0.07268	-0.07311	-0.02832
174	0.101727	0.043937	0.084092	-0.13236	0.068022	0.061822	-0.07266	-0.13191	0.084092	-0.13236	-0.07224	-0.07266	-0.02943
175	0.101111	0.046379	0.081584	-0.13259	0.067896	0.061001	-0.07218	-0.13215	0.081584	-0.13259	-0.07177	-0.07218	-0.03056
176	0.100614	0.048902	0.079	-0.13282	0.067774	0.060155	-0.07168	-0.13238	0.079	-0.13282	-0.07127	-0.07168	-0.03172
177	0.100255	0.051501	0.076346	-0.13304	0.067656	0.059282	-0.07115	-0.13261	0.076346	-0.13304	-0.07075	-0.07115	-0.0329
178	0.10005	0.054173	0.073626	-0.13325	0.067542	0.058386	-0.07059	-0.13282	0.073626	-0.13325	-0.0702	-0.07059	-0.0341
179	0.099977	0.056902	0.070787	-0.13341	0.067411	0.057443	-0.06998	-0.13299	0.070787	-0.13341	-0.06959	-0.06998	-0.03532
180	0.100158	0.059723	0.067999	-0.13365	0.067322	0.056524	-0.06939	-0.13324	0.067999	-0.13365	-0.06902	-0.06939	-0.03656
181	0.100492	0.062596	0.0651	-0.13383	0.067214	0.05556	-0.06875	-0.13343	0.0651	-0.13383	-0.06838	-0.06875	-0.0378
182	0.101021	0.065529	0.062152	-0.13401	0.067107	0.054578	-0.06809	-0.13361	0.062152	-0.13401	-0.06772	-0.06809	-0.03906
183	0.101687	0.068497	0.059051	-0.1341	0.066962	0.053533	-0.06734	-0.13371	0.059051	-0.1341	-0.06698	-0.06734	-0.04033
184	0.102496	0.071499	0.055806	-0.13409	0.066779	0.052429	-0.06651	-0.13371	0.055806	-0.13409	-0.06616	-0.06651	-0.04162
185	0.103454	0.074532	0.052421	-0.134	0.06656	0.051267	-0.06561	-0.13362	0.052421	-0.134	-0.06526	-0.06561	-0.04291
186	0.104569	0.0776	0.048922	-0.13384	0.066313	0.050058	-0.06463	-0.13346	0.048922	-0.13384	-0.0643	-0.06463	-0.04422
187	0.10581	0.080689	0.045254	-0.13355	0.066016	0.048779	-0.06356	-0.13318	0.045254	-0.13355	-0.06323	-0.06356	-0.04554
188	0.107201	0.083809	0.041483	-0.1332	0.065693	0.047457	-0.06243	-0.13283	0.041483	-0.1332	-0.0621	-0.06243	-0.04686
189	0.108726	0.086956	0.037593	-0.13276	0.065337	0.046086	-0.06122	-0.1324	0.037593	-0.13276	-0.0609	-0.06122	-0.0482
190	0.110375	0.090128	0.033584	-0.13222	0.064948	0.044666	-0.05994	-0.13187	0.033584	-0.13222	-0.05963	-0.05994	-0.04954
191	0.112156	0.09333	0.0295	-0.13163	0.06454	0.043216	-0.0586	-0.13128	0.0295	-0.13163	-0.0583	-0.0586	-0.05088
192	0.114033	0.096548	0.025277	-0.13093	0.064091	0.041708	-0.05718	-0.13058	0.025277	-0.13093	-0.05688	-0.05718	-0.05224
193	0.116018	0.099793	0.020975	-0.13015	0.063621	0.040168	-0.0557	-0.12981	0.020975	-0.13015	-0.05541	-0.0557	-0.0536
194	0.118098	0.10306	0.016585	-0.1293	0.063127	0.038593	-0.05415	-0.12896	0.016585	-0.1293	-0.05388	-0.05415	-0.05496
195	0.12027	0.10635	0.012123	-0.12837	0.062615	0.036989	-0.05255	-0.12804	0.012123	-0.12837	-0.05229	-0.05255	-0.05633
196	0.122513	0.109657	0.007559	-0.12735	0.062075	0.035345	-0.05088	-0.12702	0.007559	-0.12735	-0.05065	-0.05088	-0.0577
197	0.124833	0.112986	0.002928	-0.12625	0.061518	0.033676	-0.04916	-0.12592	0.002928	-0.12625	-0.04896	-0.04916	-0.05908
198	0.127225	0.116337	-0.00175	-0.12509	0.06095	0.031988	-0.04739	-0.12477	-0.00175	-0.12509	-0.04725	-0.04739	-0.06046
199	0.129678	0.119705	-0.0065	-0.12385	0.060365	0.030276	-0.04557	-0.12354	-0.0065	-0.12385	-0.04555	-0.04557	-0.06185
200	0.132196	0.123096	-0.01128	-0.12256	0.059776	0.028554	-0.04371	-0.12224	-0.01128	-0.12256	-0.04452	-0.04371	-0.06324
201	0.134753	0.126496	-0.01616	-0.12115	0.059163	0.026796	-0.04178	-0.12073	-0.01616	-0.12115	-0.0462	-0.04178	-0.06464
202	0.137367	0.129918	-0.02105	-0.11969	0.05855	0.025035	-0.03982	-0.11918	-0.02105	-0.11969	-0.04816	-0.03982	-0.06604
203	0.140026	0.133356	-0.02598	-0.11816	0.057932	0.023262	-0.03782	-0.1176	-0.02598	-0.11816	-0.05043	-0.03782	-0.06744
204	0.14273	0.13681	-0.03094	-0.11657	0.057312	0.021486	-0.03578	-0.11598	-0.03094	-0.11657	-0.05305	-0.03578	-0.06885
205	0.145468	0.140276	-0.03594	-0.1149	0.056687	0.019698	-0.0337	-0.11432	-0.03594	-0.1149	-0.05594	-0.0337	-0.07026
206	0.148249	0.14376	-0.04094	-0.11319	0.05607	0.017917	-0.0316	-0.11265	-0.04094	-0.11319	-0.05894	-0.0316	-0.07168
207	0.151055	0.147252	-0.04599	-0.11138	0.055447	0.016123	-0.02945	-0.11088	-0.04599	-0.11138	-0.06196	-0.02945	-0.0731
208	0.153888	0.150754	-0.05107	-0.10948	0.054823	0.014323	-0.02727	-0.10901	-0.05107	-0.10948	-0.0649	-0.02727	-0.07453
209	0.156765	0.154276	-0.05608	-0.10761	0.054227	0.012563	-0.02511	-0.1071	-0.05608	-0.10761	-0.06767	-0.02511	-0.07595
210	0.159657	0.157801	-0.06114	-0.10562	0.053625	0.010787	-0.02289	-0.10495	-0.06114	-0.10562	-0.07033	-0.02289	-0.07739
211	0.162575	0.161335	-0.0662	-0.10357	0.053035	0.009026	-0.02066	-0.10258	-0.0662	-0.10357	-0.07287	-0.02066	-0.07882
212	0.165513	0.164877	-0.07125	-0.10147	0.052457	0.007276	-0.01841	-0.09992	-0.07125	-0.10147	-0.07533	-0.01841	-0.08026
213	0.168473	0.168426	-0.07625	-0.09935	0.051897	0.005554	-0.01616	-0.097	-0.07625	-0.09935	-0.07774	-0.01616	-0.0817
214	0.171442	0.171975	-0.08131	-0.0971	0.051338	0.003824	-0.01387	-0.09388	-0.08131	-0.0971	-0.08019	-0.01387	-0.08315
215	0.174429	0.175529	-0.08632	-0.09484	0.0508	0.002125	-0.01159	-0.09138	-0.08632	-0.09484	-0.08268	-0.01159	-0.0846
216	0.177428	0.179084	-0.0913	-0.09252	0.050279	0.000447	-0.0093	-0.09016	-0.0913	-0.09252	-0.08522	-0.0093	-0.08605
217	0.180436	0.182638	-0.09625	-0.09015	0.049775	-0.00121	-0.007	-0.09348	-0.09625	-0.09015	-0.08766	-0.007	-0.0875
218	0.18345	0.186189	-0.10119	-0.08772	0.049288	-0.00284	-0.0047	-0.09786	-0.10119	-0.08772	-0.09009	-0.0047	-0.08895
219	0.186471	0.189735	-0.10606	-0.08528	0.048826	-0.00443	-0.00242	-0.10218	-0.10606	-0.08528	-0.09248	-0.00242	-0.0904
220	0.189489	0.193274	-0.11095	-0.08272	0.048372	-0.00602	-0.0001	-0.10666	-0.11095	-0.08272	-0.09487	-0.0001	-0.09187
221	0.192509	0.196804	-0.11578	-0.08016	0.047944	-0.00756	0.002189	-0.11103	-0.11578	-0.08016	-0.09724	0.002189	-0.09332
222	0.195525	0.200323	-0.12056	-0.07755	0.047537	-0.00907	0.004474	-0.11533	-0.12056	-0.07755	-0.09958	0.004474	-0.09478
223	0.198536	0.203828	-0.1253	-0.07489	0.047152	-0.01055	0.006751	-0.11959	-0.1253	-0.07489	-0.10191	0.006751	-0.09624
224	0.201537	0.207316	-0.12998	-0.07219	0.04679	-0.012	0.009014	-0.12381	-0.12998	-0.07219	-0.1042	0.009014	-0.0977
225	0.204527	0.210785	-0.13462	-0.06946	0.046449	-0.0134	0.011265	-0.12799	-0.13462	-0.06946	-0.10648	0.011265	-0.09915
226	0.207502	0.214233	-0.1392	-0.06668	0.04613	-0.01477	0.013501	-0.13213	-0.1392	-0.06668	-0.10873	0.013501	-0.1006
227	0.21046	0.217656	-0.14373	-0.06387	0.045834	-0.0161	0.01572	-0.13621	-0.14373	-0.06387	-0.11095	0.01572	-0.10205
228	0.213397	0.221051	-0.1482	-0.06102	0.045559	-0.01739	0.017921	-0.14024	-0.1482	-0.06102	-0.11315	0.017921	-0.1035
229	0.21631	0.224416	-0.15261	-0.05815	0.045307	-0.01864	0.020101	-0.14421	-0.15261	-0.05815	-0.11531	0.020101	-0.10494
230	0.219196	0.227747	-0.15695	-0.05524	0.045077	-0.01984	0.022259	-0.14813	-0.15695	-0.05524	-0.11745	0.022259	-0.10637
231	0.222051	0.23104	-0.16123	-0.0523	0.044869	-0.021	0.024393	-0.15198	-0.16123	-0.0523	-0.11955	0.024393	-0.1078
232	0.224871	0.234292	-0.16545	-0.04933	0.044683	-0.02212	0.026503	-0.15577	-0.16545	-0.04933	-0.12162	0.026503	-0.10922
233	0.227653	0.237499	-0.16959	-0.04634	0.044519	-0.02319	0.028585	-0.1595	-0.16959	-0.04634	-0.12366	0.028585	-0.11063
234	0.230394	0.240657	-0.17365	-0.04333	0.044377	-0.02421	0.030638	-0.16316	-0.17365	-0.04333	-0.12565	0.030638	-0.11203
235	0.233087	0.243762	-0.17765	-0.04031	0.044256	-0.02519	0.032662	-0.16675	-0.17765	-0.04031	-0.12762	0.032662	-0.11341
236	0.235731	0.24681	-0.18156	-0.03726	0.044158	-0.02613	0.034653	-0.17027	-0.18156	-0.03726	-0.12954	0.034653	-0.11478
237	0.238321	0.249796	-0.1854	-0.03421	0.044083	-0.02701	0.036612	-0.17372	-0.1854	-0.03421	-0.13142	0.036612	-0.11614
238	0.240851	0.252716	-0.18915	-0.03114	0.044032	-0.02785	0.038534	-0.1771	-0.18915	-0.03114	-0.13325	0.038534	-0.11748
239	0.243318	0.255565	-0.19281	-0.02807	0.044006	-0.02864	0.04042	-0.18039	-0.19281	-0.02807	-0.13505	0.04042	-0.1188
240	0.245716	0.258339	-0.19639	-0.025	0.044007	-0.02939	0.042266	-0.18361	-0.19639	-0.025	-0.13679	0.042266	-0.12009
241	0.248042	0.261031	-0.19988	-0.02194	0.044035	-0.03009	0.044071	-0.18674	-0.19988	-0.02194	-0.13849	0.044071	-0.12136
242	0.250291	0.263638	-0.20327	-0.01888	0.044097	-0.03074	0.045833	-0.18979	-0.20327	-0.01888	-0.14013	0.045833	-0.12261
243	0.252457	0.266154	-0.20656	-0.01583	0.0442	-0.03134	0.047551	-0.19276	-0.20656	-0.01583	-0.14172	0.047551	-0.12383
244	0.254536	0.268575	-0.20976	-0.01279	0.044357	-0.03191	0.04922	-0.19564	-0.20976	-0.01279	-0.14326	0.04922	-0.12501
245	0.256523	0.270896	-0.21285	-0.00978	0.044584	-0.03242	0.05084	-0.19842	-0.21285	-0.00978	-0.14473	0.05084	-0.12617
246	0.258412	0.273111	-0.21584	-0.0068	0.04489	-0.0329	0.052407	-0.20112	-0.21584	-0.0068	-0.14614	0.052407	-0.12728
247	0.260213	0.275232	-0.21876	-0.00379	0.045284	-0.03334	0.053937	-0.20376	-0.21876	-0.00379	-0.1475	0.053937	-0.12837
248	0.261883	0.277204	-0.22149	-0.00093	0.045746	-0.03373	0.05537	-0.20623	-0.22149	-0.00093	-0.14876	0.05537	-0.12939
249	0.263456	0.279072	-0.22414	0.001948	0.046294	-0.03409	0.056759	-0.20864	-0.22414	0.001948	-0.14996	0.056759	-0.13038
250	0.264912	0.280814	-0.22668	0.004779	0.046957	-0.03441	0.058066	-0.21096	-0.22668	0.004779	-0.15109	0.058066	-0.13132
251	0.266278	0.2824	-0.22907	0.007545	0.047811	-0.03469	0.059322	-0.21317	-0.22907	0.007545	-0.15216	0.059322	-0.1322
252	0.267502	0.283817	-0.23128	0.010181	0.048854	-0.03495	0.060689	-0.21524	-0.23128	0.010181	-0.15319	0.060689	-0.13302
253	0.268601	0.285106	-0.23343	0.012812	0.050032	-0.0352	0.062054	-0.21724	-0.23343	0.012812	-0.15418	0.062054	-0.1338
254	0.269548	0.286236	-0.23543	0.015332	0.051214	-0.03541	0.06329	-0.2191	-0.23543	0.015332	-0.15509	0.06329	-0.1345
255	0.270372	0.287224	-0.23729	0.017764	0.052356	-0.0356	0.06449	-0.22084	-0.23729	0.017764	-0.15594	0.06449	-0.13514
256	0.271078	0.288076	-0.23904	0.020132	0.053465	-0.03578	0.065653	-0.22249	-0.23904	0.020132	-0.15672	0.065653	-0.13573
257	0.27165	0.288773	-0.24063	0.022384	0.054517	-0.03593	0.066769	-0.224	-0.24063	0.022384	-0.15743	0.066769	-0.13625
258	0.272065	0.289287	-0.24201	0.024428	0.055486	-0.03605	0.06777	-0.22532	-0.24201	0.024428	-0.15803	0.06777	-0.13669
259	0.272379	0.289686	-0.24334	0.026476	0.056456	-0.03617	0.068756	-0.2266	-0.24334	0.026476	-0.15859	0.068756	-0.13709
260	0.272553	0.289921	-0.2445	0.028374	0.057377	-0.03626	0.06966	-0.22773	-0.2445	0.028374	-0.15908	0.06966	-0.13742
261	0.272592	0.289997	-0.24551	0.03015	0.058275	-0.03633	0.070499	-0.22873	-0.24551	0.03015	-0.15951	0.070499	-0.13771
262	0.272504	0.28993	-0.2464	0.031841	0.059154	-0.0364	0.07129	-0.22963	-0.2464	0.031841	-0.15988	0.07129	-0.13795
263	0.272253	0.289676	-0.24709	0.033308	0.059949	-0.03644	0.071975	-0.23034	-0.24709	0.033308	-0.16016	0.071975	-0.13812
264	0.271876	0.289277	-0.24766	0.034682	0.060725	-0.03647	0.072612	-0.23095	-0.24766	0.034682	-0.16038	0.072612	-0.13823
265	0.271359	0.288719	-0.24809	0.035924	0.061456	-0.03648	0.07317	-0.23142	-0.24809	0.035924	-0.16052	0.07317	-0.13829
266	0.270698	0.287998	-0.24837	0.037028	0.062124	-0.03647	0.07364	-0.23177	-0.24837	0.037028	-0.16059	0.07364	-0.13827
267	0.269887	0.287109	-0.2485	0.037983	0.062705	-0.03645	0.074006	-0.23197	-0.2485	0.037983	-0.16056	0.074006	-0.13819
268	0.268938	0.286066	-0.2485	0.038834	0.063218	-0.0364	0.074288	-0.23206	-0.2485	0.038834	-0.16046	0.074288	-0.13805
269	0.267848	0.284868	-0.24837	0.039576	0.063662	-0.03634	0.074495	-0.23203	-0.24837	0.039576	-0.1603	0.074495	-0.13784
270	0.26658	0.283471	-0.24803	0.040086	0.063951	-0.03626	0.074568	-0.23181	-0.24803	0.040086	-0.16001	0.074568	-0.13756
271	0.265172	0.281922	-0.24757	0.040497	0.064178	-0.03616	0.074589	-0.23148	-0.24757	0.040497	-0.15967	0.074589	-0.13722
272	0.263609	0.280201	-0.24696	0.040764	0.064299	-0.03604	0.074524	-0.23101	-0.24696	0.040764	-0.15925	0.074524	-0.13682
273	0.261885	0.278306	-0.2462	0.040892	0.064314	-0.03591	0.07437	-0.2304	-0.2462	0.040892	-0.15876	0.07437	-0.13637
274	0.260007	0.276237	-0.24528	0.040891	0.06424	-0.03576	0.074129	-0.22966	-0.24528	0.040891	-0.15819	0.074129	-0.13586
275	0.257968	0.273993	-0.24421	0.040751	0.06405	-0.03558	0.073797	-0.22878	-0.24421	0.040751	-0.15754	0.073797	-0.13529
276	0.255763	0.271566	-0.24296	0.040456	0.063736	-0.03538	0.073352	-0.22774	-0.24296	0.040456	-0.1568	0.073352	-0.13466
277	0.253425	0.268995	-0.24162	0.040111	0.063359	-0.03517	0.072842	-0.22662	-0.24162	0.040111	-0.15599	0.072842	-0.13397
278	0.250968	0.266293	-0.24021	0.039766	0.062959	-0.03495	0.072295	-0.22544	-0.24021	0.039766	-0.15514	0.072295	-0.13324
279	0.248371	0.263441	-0.23869	0.039348	0.062473	-0.03471	0.071691	-0.22416	-0.23869	0.039348	-0.15422	0.071691	-0.13245
280	0.245679	0.260488	-0.23716	0.039013	0.062011	-0.03448	0.071097	-0.22287	-0.23716	0.039013	-0.15328	0.071097	-0.13163
281	0.242861	0.257404	-0.23555	0.038663	0.061505	-0.03424	0.070463	-0.22151	-0.23555	0.038663	-0.15229	0.070463	-0.13077
282	0.239918	0.254196	-0.23389	0.038331	0.060999	-0.03399	0.06976	-0.2201	-0.23389	0.038331	-0.15126	0.06976	-0.12986
283	0.236853	0.250859	-0.23217	0.038003	0.060509	-0.03373	0.069065	-0.21863	-0.23217	0.038003	-0.1502	0.069065	-0.12891
284	0.233678	0.247395	-0.2304	0.037681	0.060071	-0.03348	0.068481	-0.21711	-0.2304	0.037681	-0.14912	0.068481	-0.12793
285	0.230396	0.243789	-0.22851	0.037336	0.059615	-0.0332	0.067833	-0.21551	-0.22851	0.037336	-0.148	0.067833	-0.12693
286	0.227034	0.240102	-0.22663	0.037091	0.059179	-0.03292	0.067175	-0.21392	-0.22663	0.037091	-0.14686	0.067175	-0.1259
287	0.22356	0.236298	-0.22468	0.036835	0.058701	-0.03262	0.066467	-0.21226	-0.22468	0.036835	-0.14566	0.066467	-0.12483
288	0.219991	0.232394	-0.22267	0.036607	0.058203	-0.03232	0.065728	-0.21056	-0.22267	0.036607	-0.14443	0.065728	-0.12373
289	0.216337	0.228404	-0.22064	0.036432	0.057699	-0.03201	0.064972	-0.20883	-0.22064	0.036432	-0.14316	0.064972	-0.12261
290	0.212588	0.224315	-0.21854	0.036262	0.057162	-0.03168	0.064179	-0.20705	-0.21854	0.036262	-0.14184	0.064179	-0.12145
291	0.20875	0.220133	-0.21638	0.036103	0.056597	-0.03134	0.063353	-0.2052	-0.21638	0.036103	-0.14048	0.063353	-0.12025
292	0.204826	0.215862	-0.21415	0.03595	0.056004	-0.03099	0.062495	-0.2033	-0.21415	0.03595	-0.13908	0.062495	-0.11902
293	0.200857	0.21155	-0.21196	0.035925	0.055445	-0.03064	0.061666	-0.20143	-0.21196	0.035925	-0.13768	0.061666	-0.11777
294	0.196805	0.207151	-0.20969	0.035887	0.054847	-0.03028	0.060797	-0.19949	-0.20969	0.035887	-0.13622	0.060797	-0.11649
295	0.19269	0.202688	-0.20739	0.035883	0.054237	-0.02991	0.059917	-0.19751	-0.20739	0.035883	-0.13474	0.059917	-0.11518
296	0.188517	0.198167	-0.20504	0.035913	0.053615	-0.02954	0.059025	-0.19549	-0.20504	0.035913	-0.13323	0.059025	-0.11384
297	0.184279	0.193579	-0.20263	0.035937	0.052962	-0.02914	0.058104	-0.19342	-0.20263	0.035937	-0.13167	0.058104	-0.11246
298	0.180016	0.188969	-0.20025	0.036079	0.052342	-0.02876	0.05722	-0.19137	-0.20025	0.036079	-0.13012	0.05722	-0.11107
299	0.175699	0.184305	-0.19781	0.036215	0.051694	-0.02837	0.056311	-0.18925	-0.19781	0.036215	-0.12852	0.056311	-0.10964
300	0.171344	0.179604	-0.19533	0.036386	0.051038	-0.02797	0.055399	-0.18711	-0.19533	0.036386	-0.1269	0.055399	-0.10819
301	0.166957	0.174871	-0.19282	0.036593	0.050377	-0.02757	0.054488	-0.18494	-0.19282	0.036593	-0.12526	0.054488	-0.1067
302	0.162536	0.170105	-0.19027	0.036811	0.049699	-0.02715	0.053566	-0.18272	-0.19027	0.036811	-0.12358	0.053566	-0.10519
303	0.158104	0.165333	-0.18773	0.037114	0.049043	-0.02675	0.052674	-0.18051	-0.18773	0.037114	-0.1219	0.052674	-0.10366
304	0.153648	0.160537	-0.18514	0.037428	0.048374	-0.02634	0.051775	-0.17826	-0.18514	0.037428	-0.12019	0.051775	-0.1021
305	0.149178	0.15573	-0.18253	0.037777	0.047703	-0.02592	0.050882	-0.17598	-0.18253	0.037777	-0.11846	0.050882	-0.10051
306	0.144708	0.150929	-0.17994	0.03821	0.04706	-0.02552	0.050025	-0.17372	-0.17994	0.03821	-0.11673	0.050025	-0.09891
307	0.140213	0.146101	-0.17725	0.03858	0.046368	-0.02509	0.049126	-0.17136	-0.17725	0.03858	-0.11495	0.049126	-0.09726
308	0.135727	0.141288	-0.17459	0.039033	0.045705	-0.02467	0.048265	-0.16902	-0.17459	0.039033	-0.11316	0.048265	-0.0956
309	0.131244	0.136482	-0.1719	0.039521	0.045046	-0.02426	0.047417	-0.16666	-0.1719	0.039521	-0.11137	0.047417	-0.09392
310	0.126767	0.131686	-0.1692	0.040043	0.044392	-0.02384	0.046583	-0.16429	-0.1692	0.040043	-0.10956	0.046583	-0.09221
311	0.122304	0.126912	-0.16651	0.040632	0.043769	-0.02344	0.045783	-0.16192	-0.16651	0.040632	-0.10774	0.045783	-0.09049
312	0.117846	0.122142	-0.16376	0.041187	0.043127	-0.02302	0.044963	-0.15949	-0.16376	0.041187	-0.1059	0.044963	-0.08874
313	0.11341	0.117401	-0.16102	0.041808	0.042531	-0.02261	0.044179	-0.15707	-0.16102	0.041808	-0.10405	0.044179	-0.08697
314	0.108995	0.112687	-0.15828	0.042462	0.041969	-0.0222	0.043413	-0.15464	-0.15828	0.042462	-0.10219	0.043413	-0.08519
315	0.104599	0.107995	-0.1555	0.043109	0.041418	-0.02179	0.042645	-0.15217	-0.1555	0.043109	-0.10032	0.042645	-0.08338
316	0.10023	0.103335	-0.1527	0.043778	0.040898	-0.02138	0.041893	-0.14969	-0.1527	0.043778	-0.09843	0.041893	-0.08155
317	0.095909	0.098722	-0.14996	0.044544	0.040434	-0.02099	0.041197	-0.14725	-0.14996	0.044544	-0.09656	0.041197	-0.07972
318	0.091623	0.094135	-0.14714	0.045246	0.039883	-0.02058	0.040472	-0.14473	-0.14714	0.045246	-0.09465	0.040472	-0.07786
319	0.087366	0.089591	-0.14432	0.045972	0.039301	-0.02018	0.039767	-0.14221	-0.14432	0.045972	-0.09274	0.039767	-0.07599
320	0.083124	0.085094	-0.14149	0.046713	0.038678	-0.01978	0.039077	-0.13968	-0.14149	0.046713	-0.09083	0.039077	-0.07411
321	0.078883	0.080646	-0.13866	0.047473	0.038017	-0.01938	0.038405	-0.13715	-0.13866	0.047473	-0.08891	0.038405	-0.07221
322	0.074632	0.076249	-0.13581	0.048223	0.037319	-0.01897	0.037738	-0.13459	-0.13581	0.048223	-0.08698	0.037738	-0.07031
323	0.070362	0.071911	-0.13297	0.049	0.036617	-0.01858	0.037096	-0.13204	-0.13297	0.049	-0.08506	0.037096	-0.0684
324	0.066095	0.067632	-0.13012	0.049769	0.035914	-0.01818	0.036461	-0.12948	-0.13012	0.049769	-0.08313	0.036461	-0.06648
325	0.061908	0.063418	-0.12728	0.050554	0.035251	-0.01778	0.035846	-0.12692	-0.12728	0.050554	-0.08121	0.035846	-0.06457
326	0.057998	0.059272	-0.12445	0.051344	0.034635	-0.01739	0.035248	-0.12437	-0.12445	0.051344	-0.0793	0.035248	-0.06265
327	0.054786	0.055201	-0.12167	0.052186	0.034092	-0.01702	0.03469	-0.12186	-0.12167	0.052186	-0.07741	0.03469	-0.06074
328	0.053549	0.051201	-0.11883	0.052935	0.03351	-0.01663	0.034102	-0.11929	-0.11883	0.052935	-0.0755	0.034102	-0.05883
329	0.053697	0.047284	-0.11605	0.053732	0.03296	-0.01625	0.033554	-0.11677	-0.11605	0.053732	-0.07362	0.033554	-0.05693
330	0.05421	0.043451	-0.11328	0.054521	0.032426	-0.01587	0.033019	-0.11426	-0.11328	0.054521	-0.07175	0.033019	-0.05504
331	0.054833	0.039707	-0.11051	0.055279	0.031899	-0.0155	0.032488	-0.11175	-0.11051	0.055279	-0.06989	0.032488	-0.05316
332	0.055583	0.036059	-0.10784	0.0561	0.031428	-0.01514	0.032009	-0.10932	-0.10784	0.0561	-0.06808	0.032009	-0.05131
333	0.056347	0.032509	-0.10518	0.056902	0.030969	-0.0148	0.031541	-0.10692	-0.10518	0.056902	-0.06629	0.031541	-0.04949
334	0.05709	0.029061	-0.10255	0.057666	0.030515	-0.01445	0.031076	-0.10452	-0.10255	0.057666	-0.06452	0.031076	-0.04768
335	0.057854	0.025723	-0.09998	0.05844	0.030089	-0.01411	0.030641	-0.10219	-0.09998	0.05844	-0.06278	0.030641	-0.04591
336	0.058599	0.022497	-0.09746	0.059189	0.029676	-0.01378	0.030218	-0.09989	-0.09746	0.059189	-0.06109	0.030218	-0.04417
337	0.059369	0.019391	-0.09503	0.059959	0.029299	-0.01347	0.029832	-0.09767	-0.09503	0.059959	-0.05944	0.029832	-0.04248
338	0.060045	0.01641	-0.0926	0.060634	0.028904	-0.01315	0.029429	-0.09546	-0.0926	0.060634	-0.05781	0.029429	-0.04082
339	0.060736	0.013559	-0.09027	0.061322	0.028545	-0.01285	0.029061	-0.09333	-0.09027	0.061322	-0.05625	0.029061	-0.03922
340	0.061404	0.010845	-0.08802	0.061985	0.028205	-0.01256	0.028713	-0.09128	-0.08802	0.061985	-0.05474	0.028713	-0.03767
341	0.062067	0.008272	-0.08587	0.062643	0.027895	-0.01229	0.028395	-0.08932	-0.08587	0.062643	-0.05329	0.028395	-0.03619
342	0.062646	0.005851	-0.08377	0.063217	0.02758	-0.01202	0.028072	-0.0874	-0.08377	0.063217	-0.05189	0.028072	-0.03476
343	0.063194	0.003585	-0.08178	0.063759	0.027285	-0.01176	0.027771	-0.08558	-0.08178	0.063759	-0.05055	0.027771	-0.03341
344	0.063742	0.00148	-0.07992	0.064302	0.027029	-0.01153	0.027508	-0.08388	-0.07992	0.064302	-0.0493	0.027508	-0.03213
345	0.064225	-0.00045	-0.07816	0.06478	0.026782	-0.01131	0.027255	-0.08227	-0.07816	0.06478	-0.04812	0.027255	-0.03094
346	0.064691	-0.00222	-0.07654	0.06524	0.026568	-0.01111	0.027036	-0.08078	-0.07654	0.06524	-0.04702	0.027036	-0.02983
347	0.065046	-0.00379	-0.07501	0.065591	0.026347	-0.01091	0.02681	-0.07937	-0.07501	0.065591	-0.04599	0.02681	-0.02881
348	0.065332	-0.00517	-0.0736	0.065873	0.02614	-0.01073	0.026598	-0.07807	-0.0736	0.065873	-0.04505	0.026598	-0.02789
349	0.065647	-0.00636	-0.07239	0.066184	0.025992	-0.01059	0.026447	-0.07695	-0.07239	0.066184	-0.04421	0.026447	-0.02709
350	0.065858	-0.00734	-0.07131	0.066393	0.025847	-0.01046	0.026298	-0.07594	-0.07131	0.066393	-0.04347	0.026298	-0.02639
351	0.065949	-0.00811	-0.07034	0.066481	0.025697	-0.01033	0.026147	-0.07503	-0.07034	0.066481	-0.04281	0.026147	-0.0258
352	0.066097	-0.00866	-0.06963	0.066627	0.025626	-0.01025	0.026073	-0.07434	-0.06963	0.066627	-0.04228	0.026073	-0.02534
353	0.066099	-0.00898	-0.06904	0.066629	0.025542	-0.01017	0.025989	-0.07376	-0.06904	0.066629	-0.04185	0.025989	-0.02501
354	0.06604	-0.00907	-0.06863	0.06657	0.025486	-0.01012	0.025933	-0.07334	-0.06863	0.06657	-0.04153	0.025933	-0.02481
355	0.065947	-0.00904	-0.06831	0.066479	0.025444	-0.01007	0.025891	-0.07299	-0.06831	0.066479	-0.04126	0.025891	-0.02467
356	0.065847	-0.009	-0.06799	0.06638	0.025399	-0.01003	0.025846	-0.07265	-0.06799	0.06638	-0.041	0.025846	-0.02454
357	0.065787	-0.00898	-0.0677	0.06632	0.025373	-0.01	0.02582	-0.07232	-0.0677	0.06632	-0.04074	0.02582	-0.02441
358	0.065657	-0.00894	-0.06735	0.066191	0.025315	-0.00995	0.025762	-0.07196	-0.06735	0.066191	-0.04047	0.025762	-0.02427
359	0.065556	-0.00891	-0.06703	0.06609	0.025272	-0.00991	0.025719	-0.07161	-0.06703	0.06609	-0.0402	0.025719	-0.02413
360	0.065455	-0.00888	-0.06671	0.06599	0.025229	-0.00987	0.025676	-0.07125	-0.06671	0.06599	-0.03994	0.025676	-0.02399
361	0.06535	-0.00886	-0.06638	0.065886	0.025185	-0.00984	0.025632	-0.0709	-0.06638	0.065886	-0.03967	0.025632	-0.02385
362	0.065253	-0.00883	-0.06606	0.065789	0.025145	-0.00981	0.025592	-0.07055	-0.06606	0.065789	-0.0394	0.025592	-0.0237
363	0.065168	-0.0088	-0.06575	0.065704	0.025112	-0.00978	0.025558	-0.07021	-0.06575	0.065704	-0.03913	0.025558	-0.02356
364	0.065088	-0.00878	-0.06544	0.065624	0.025082	-0.00976	0.025527	-0.06987	-0.06544	0.065624	-0.03886	0.025527	-0.02342
365	0.064914	-0.00875	-0.06507	0.06545	0.025009	-0.00971	0.025455	-0.06947	-0.06507	0.06545	-0.03857	0.025455	-0.02326
366	0.064798	-0.00872	-0.06474	0.065335	0.024964	-0.00968	0.025409	-0.0691	-0.06474	0.065335	-0.0383	0.025409	-0.02311
367	0.064682	-0.0087	-0.0644	0.065219	0.024919	-0.00965	0.025364	-0.06874	-0.0644	0.065219	-0.03802	0.025364	-0.02296
368	0.064562	-0.00867	-0.06407	0.065099	0.024874	-0.00962	0.025318	-0.06837	-0.06407	0.065099	-0.03774	0.025318	-0.02281
369	0.064462	-0.00865	-0.06375	0.064998	0.024838	-0.00961	0.025281	-0.06801	-0.06375	0.064998	-0.03747	0.025281	-0.02266
370	0.064317	-0.00862	-0.0634	0.064853	0.024783	-0.00958	0.025225	-0.06763	-0.0634	0.064853	-0.03718	0.025225	-0.0225
371	0.064189	-0.0086	-0.06306	0.064726	0.024737	-0.00955	0.025178	-0.06725	-0.06306	0.064726	-0.0369	0.025178	-0.02234
372	0.06406	-0.00858	-0.06272	0.064596	0.02469	-0.00953	0.025131	-0.06687	-0.06272	0.064596	-0.03662	0.025131	-0.02218
373	0.063888	-0.00856	-0.06235	0.064423	0.024625	-0.0095	0.025065	-0.06647	-0.06235	0.064423	-0.03633	0.025065	-0.02201
374	0.063793	-0.00854	-0.06203	0.064327	0.024597	-0.0095	0.025035	-0.06611	-0.06203	0.064327	-0.03605	0.025035	-0.02185
375	0.063656	-0.00852	-0.06168	0.064189	0.024549	-0.00948	0.024987	-0.06573	-0.06168	0.064189	-0.03576	0.024987	-0.02169
376	0.063514	-0.0085	-0.06134	0.064046	0.024501	-0.00947	0.024937	-0.06534	-0.06134	0.064046	-0.03547	0.024937	-0.02152
377	0.063371	-0.00848	-0.06099	0.063902	0.024454	-0.00945	0.024888	-0.06496	-0.06099	0.063902	-0.03519	0.024888	-0.02135
378	0.063213	-0.00846	-0.06063	0.063743	0.0244	-0.00944	0.024833	-0.06456	-0.06063	0.063743	-0.03489	0.024833	-0.02118
379	0.063037	-0.00844	-0.06026	0.063565	0.024339	-0.00942	0.02477	-0.06415	-0.06026	0.063565	-0.03459	0.02477	-0.021
380	0.062921	-0.00843	-0.05993	0.063447	0.024307	-0.00942	0.024736	-0.06378	-0.05993	0.063447	-0.03431	0.024736	-0.02083
381	0.062765	-0.00841	-0.05958	0.06329	0.024258	-0.00942	0.024684	-0.06338	-0.05958	0.06329	-0.03402	0.024684	-0.02065
382	0.062618	-0.0084	-0.05923	0.063141	0.024214	-0.00941	0.024638	-0.06299	-0.05923	0.063141	-0.03372	0.024638	-0.02047
383	0.062442	-0.00838	-0.05886	0.062962	0.024157	-0.00941	0.02458	-0.06257	-0.05886	0.062962	-0.03342	0.02458	-0.02029
384	0.062275	-0.00837	-0.0585	0.062793	0.024107	-0.0094	0.024526	-0.06217	-0.0585	0.062793	-0.03313	0.024526	-0.0201
385	0.062162	-0.00836	-0.05818	0.062677	0.024081	-0.00942	0.024498	-0.0618	-0.05818	0.062677	-0.03284	0.024498	-0.01992
386	0.061932	-0.00834	-0.05777	0.062444	0.024004	-0.0094	0.024418	-0.06135	-0.05777	0.062444	-0.03253	0.024418	-0.01973
387	0.061754	-0.00833	-0.05741	0.062263	0.023952	-0.00941	0.024363	-0.06094	-0.05741	0.062263	-0.03222	0.024363	-0.01954
388	0.061573	-0.00831	-0.05704	0.062079	0.0239	-0.00941	0.024307	-0.06052	-0.05704	0.062079	-0.03192	0.024307	-0.01934
389	0.061388	-0.0083	-0.05667	0.06189	0.023846	-0.00942	0.024251	-0.0601	-0.05667	0.06189	-0.03162	0.024251	-0.01915
390	0.061221	-0.00829	-0.05631	0.061719	0.023804	-0.00943	0.024204	-0.05969	-0.05631	0.061719	-0.03132	0.024204	-0.01895
391	0.061006	-0.00828	-0.05592	0.0615	0.02374	-0.00943	0.024137	-0.05925	-0.05592	0.0615	-0.03101	0.024137	-0.01875
392	0.060809	-0.00827	-0.05555	0.061298	0.023685	-0.00944	0.024078	-0.05883	-0.05555	0.061298	-0.0307	0.024078	-0.01855
393	0.060608	-0.00826	-0.05517	0.061093	0.023631	-0.00945	0.02402	-0.0584	-0.05517	0.061093	-0.03039	0.02402	-0.01834
394	0.060362	-0.00825	-0.05477	0.060842	0.023557	-0.00946	0.023942	-0.05794	-0.05477	0.060842	-0.03007	0.023942	-0.01813
395	0.060192	-0.00824	-0.05441	0.060667	0.02352	-0.00948	0.0239	-0.05753	-0.05441	0.060667	-0.02977	0.0239	-0.01792
396	0.059978	-0.00823	-0.05403	0.060447	0.023465	-0.0095	0.02384	-0.05709	-0.05403	0.060447	-0.02946	0.02384	-0.01771
397	0.059759	-0.00823	-0.05364	0.060222	0.023408	-0.00952	0.023778	-0.05664	-0.05364	0.060222	-0.02914	0.023778	-0.0175
398	0.059535	-0.00822	-0.05326	0.059993	0.023351	-0.00954	0.023716	-0.0562	-0.05326	0.059993	-0.02883	0.023716	-0.01728
399	0.059299	-0.00821	-0.05286	0.05975	0.02329	-0.00956	0.023649	-0.05574	-0.05286	0.05975	-0.02851	0.023649	-0.01706
400	0.059052	-0.0082	-0.05246	0.059496	0.023225	-0.00957	0.023579	-0.05528	-0.05246	0.059496	-0.02819	0.023579	-0.01684
401	0.058807	-0.00819	-0.05206	0.059245	0.023164	-0.0096	0.023512	-0.05483	-0.05206	0.059245	-0.02787	0.023512	-0.01661
402	0.05858	-0.00819	-0.05168	0.05901	0.023113	-0.00963	0.023454	-0.05438	-0.05168	0.05901	-0.02755	0.023454	-0.01639
403	0.058372	-0.00819	-0.05131	0.058794	0.023072	-0.00966	0.023406	-0.05394	-0.05131	0.058794	-0.02724	0.023406	-0.01616
404	0.058093	-0.00818	-0.05089	0.058507	0.023	-0.00968	0.023328	-0.05346	-0.05089	0.058507	-0.02692	0.023328	-0.01592
405	0.057834	-0.00817	-0.05049	0.05824	0.02294	-0.00971	0.02326	-0.05299	-0.05049	0.05824	-0.02659	0.02326	-0.01569
406	0.057571	-0.00816	-0.05008	0.057967	0.022879	-0.00975	0.023193	-0.05252	-0.05008	0.057967	-0.02627	0.023193	-0.01545
407	0.057252	-0.00815	-0.04964	0.057639	0.022794	-0.00976	0.023101	-0.05202	-0.04964	0.057639	-0.02594	0.023101	-0.01521
408	0.057027	-0.00815	-0.04927	0.057405	0.022756	-0.00981	0.023054	-0.05157	-0.04927	0.057405	-0.02562	0.023054	-0.01496
409	0.056747	-0.00814	-0.04886	0.057115	0.022694	-0.00985	0.022984	-0.05109	-0.04886	0.057115	-0.0253	0.022984	-0.01472
410	0.05646	-0.00814	-0.04845	0.056818	0.022631	-0.00988	0.022913	-0.05061	-0.04845	0.056818	-0.02497	0.022913	-0.01447
411	0.056169	-0.00813	-0.04803	0.056516	0.022568	-0.00992	0.022841	-0.05012	-0.04803	0.056516	-0.02464	0.022841	-0.01422
412	0.055863	-0.00812	-0.04761	0.056199	0.0225	-0.00995	0.022765	-0.04963	-0.04761	0.056199	-0.02431	0.022765	-0.01396
413	0.05555	-0.00811	-0.04718	0.055875	0.022432	-0.00999	0.022687	-0.04913	-0.04718	0.055875	-0.02398	0.022687	-0.0137
414	0.05525	-0.00811	-0.04677	0.055563	0.022371	-0.01003	0.022618	-0.04864	-0.04677	0.055563	-0.02365	0.022618	-0.01344
415	0.05498	-0.0081	-0.04638	0.055281	0.022328	-0.01009	0.022564	-0.04817	-0.04638	0.055281	-0.02333	0.022564	-0.01318
416	0.054617	-0.00809	-0.04592	0.054907	0.022243	-0.01012	0.02247	-0.04764	-0.04592	0.054907	-0.02299	0.02247	-0.01291
417	0.054288	-0.00808	-0.0455	0.054565	0.022175	-0.01016	0.022393	-0.04713	-0.0455	0.054565	-0.02266	0.022393	-0.01265
418	0.053952	-0.00807	-0.04507	0.054216	0.022108	-0.0102	0.022315	-0.04662	-0.04507	0.054216	-0.02233	0.022315	-0.01238
419	0.053609	-0.00805	-0.04464	0.053861	0.022039	-0.01025	0.022237	-0.04611	-0.04464	0.053861	-0.02199	0.022237	-0.0121
420	0.053289	-0.00804	-0.04422	0.053527	0.021984	-0.0103	0.022171	-0.04561	-0.04422	0.053527	-0.02167	0.022171	-0.01183
421	0.052904	-0.00802	-0.04377	0.053129	0.0219	-0.01034	0.022077	-0.04508	-0.04377	0.053129	-0.02133	0.022077	-0.01155
422	0.05254	-0.00801	-0.04333	0.052752	0.021829	-0.01038	0.021996	-0.04456	-0.04333	0.052752	-0.02099	0.021996	-0.01127
423	0.05217	-0.00799	-0.04289	0.052369	0.021757	-0.01043	0.021914	-0.04404	-0.04289	0.052369	-0.02066	0.021914	-0.01099
424	0.05175	-0.00796	-0.04242	0.051935	0.021663	-0.01046	0.02181	-0.04348	-0.04242	0.051935	-0.02032	0.02181	-0.0107
425	0.051408	-0.00795	-0.04201	0.05158	0.02161	-0.01053	0.021746	-0.04298	-0.04201	0.05158	-0.01999	0.021746	-0.01041
426	0.051016	-0.00793	-0.04156	0.051175	0.021535	-0.01057	0.021661	-0.04245	-0.04156	0.051175	-0.01966	0.021661	-0.01012
427	0.050617	-0.0079	-0.04112	0.050763	0.021458	-0.01062	0.021574	-0.04192	-0.04112	0.050763	-0.01933	0.021574	-0.00983
428	0.05021	-0.00787	-0.04067	0.050343	0.02138	-0.01067	0.021487	-0.04139	-0.04067	0.050343	-0.01899	0.021487	-0.00954
429	0.049799	-0.00784	-0.04023	0.04992	0.021303	-0.01072	0.021399	-0.04086	-0.04023	0.04992	-0.01866	0.021399	-0.00925
430	0.049403	-0.00781	-0.0398	0.049511	0.021234	-0.01077	0.021322	-0.04034	-0.0398	0.049511	-0.01834	0.021322	-0.00895
431	0.048946	-0.00778	-0.03933	0.049042	0.021138	-0.01081	0.021216	-0.03979	-0.03933	0.049042	-0.01801	0.021216	-0.00866
432	0.048509	-0.00774	-0.03888	0.048595	0.021054	-0.01086	0.021123	-0.03925	-0.03888	0.048595	-0.01768	0.021123	-0.00836
433	0.048066	-0.0077	-0.03843	0.04814	0.020968	-0.01091	0.021029	-0.03872	-0.03843	0.04814	-0.01735	0.021029	-0.00806
434	0.04758	-0.00765	-0.03796	0.047644	0.020863	-0.01095	0.020916	-0.03816	-0.03796	0.047644	-0.01702	0.020916	-0.00777
435	0.047157	-0.00761	-0.03754	0.047211	0.020789	-0.01101	0.020835	-0.03765	-0.03754	0.047211	-0.01671	0.020835	-0.00747
436	0.046691	-0.00755	-0.03709	0.046737	0.020697	-0.01106	0.020736	-0.03712	-0.03709	0.046737	-0.0164	0.020736	-0.00717
437	0.046219	-0.0075	-0.03664	0.046256	0.020602	-0.0111	0.020634	-0.03659	-0.03664	0.046256	-0.01609	0.020634	-0.00688
438	0.04574	-0.00744	-0.0362	0.04577	0.020504	-0.01115	0.02053	-0.03606	-0.0362	0.04577	-0.01578	0.02053	-0.00659
439	0.045267	-0.00738	-0.03576	0.04529	0.02041	-0.0112	0.020431	-0.03555	-0.03576	0.04529	-0.01548	0.020431	-0.0063
440	0.044761	-0.00731	-0.03531	0.044779	0.0203	-0.01125	0.020316	-0.03502	-0.03531	0.044779	-0.01518	0.020316	-0.00601
441	0.044227	-0.00723	-0.03485	0.044239	0.020176	-0.01128	0.020188	-0.03449	-0.03485	0.044239	-0.01489	0.020188	-0.00572
442	0.043722	-0.00715	-0.03441	0.04373	0.020066	-0.01133	0.020074	-0.03398	-0.03441	0.04373	-0.01461	0.020074	-0.00544
443	0.043305	-0.00708	-0.03404	0.04331	0.019999	-0.01141	0.020004	-0.03354	-0.03404	0.04331	-0.01437	0.020004	-0.00517
444	0.042731	-0.00699	-0.03357	0.042733	0.019853	-0.01143	0.019856	-0.03301	-0.03357	0.042733	-0.01409	0.019856	-0.00489
445	0.04221	-0.00689	-0.03315	0.04221	0.019732	-0.01148	0.019733	-0.03253	-0.03315	0.04221	-0.01385	0.019733	-0.00463
446	0.041684	-0.00679	-0.03273	0.041683	0.019607	-0.01152	0.019607	-0.03206	-0.03273	0.041683	-0.01362	0.019607	-0.00437
447	0.041153	-0.00668	-0.03232	0.041152	0.019478	-0.01157	0.019477	-0.03159	-0.03232	0.041152	-0.0134	0.019477	-0.00413
448	0.040675	-0.00657	-0.03196	0.040674	0.019373	-0.01163	0.019372	-0.03118	-0.03196	0.040674	-0.01321	0.019372	-0.00389
449	0.040079	-0.00643	-0.03152	0.040078	0.019206	-0.01165	0.019205	-0.0307	-0.03152	0.040078	-0.01301	0.019205	-0.00366
450	0.039536	-0.0063	-0.03113	0.039536	0.019063	-0.01169	0.019062	-0.03028	-0.03113	0.039536	-0.01285	0.019062	-0.00344
451	0.03899	-0.00615	-0.03075	0.038991	0.018915	-0.01173	0.018915	-0.02987	-0.03075	0.038991	-0.0127	0.018915	-0.00324
452	0.03844	-0.00599	-0.03038	0.038443	0.018763	-0.01177	0.018763	-0.02947	-0.03038	0.038443	-0.01257	0.018763	-0.00305
453	0.037887	-0.00582	-0.03002	0.037891	0.018605	-0.0118	0.018606	-0.02909	-0.03002	0.037891	-0.01246	0.018606	-0.00288
454	0.037376	-0.00564	-0.02971	0.037382	0.018466	-0.01184	0.018468	-0.02876	-0.02971	0.037382	-0.01237	0.018468	-0.00273
455	0.036771	-0.00544	-0.02935	0.036779	0.018275	-0.01185	0.018278	-0.02837	-0.02935	0.036779	-0.01228	0.018278	-0.00259
456	0.036208	-0.00523	-0.02903	0.036217	0.018102	-0.01186	0.018106	-0.02804	-0.02903	0.036217	-0.01221	0.018106	-0.00248
457	0.035641	-0.005	-0.02873	0.035651	0.017925	-0.01187	0.017929	-0.02773	-0.02873	0.035651	-0.01215	0.017929	-0.0024
458	0.035029	-0.00474	-0.02841	0.035039	0.017722	-0.01185	0.017727	-0.0274	-0.02841	0.035039	-0.01208	0.017727	-0.00233
459	0.034494	-0.00447	-0.02818	0.034504	0.017556	-0.01185	0.017562	-0.02716	-0.02818	0.034504	-0.01204	0.017562	-0.00231
460	0.033916	-0.00419	-0.02792	0.033926	0.017358	-0.01181	0.017364	-0.02689	-0.02792	0.033926	-0.01199	0.017364	-0.0023
461	0.033341	-0.00396	-0.02762	0.033352	0.017139	-0.01173	0.017144	-0.02659	-0.02762	0.033352	-0.0119	0.017144	-0.00229
462	0.032776	-0.00378	-0.02728	0.032787	0.016902	-0.01161	0.016907	-0.02625	-0.02728	0.032787	-0.01178	0.016907	-0.00228
463	0.032222	-0.00365	-0.0269	0.032232	0.01665	-0.01146	0.016656	-0.02588	-0.0269	0.032232	-0.01162	0.016656	-0.00226
464	0.031683	-0.00359	-0.02648	0.031694	0.016387	-0.01128	0.016392	-0.02547	-0.02648	0.031694	-0.01144	0.016392	-0.00222
465	0.031153	-0.00354	-0.02605	0.031163	0.016117	-0.0111	0.016123	-0.02506	-0.02605	0.031163	-0.01125	0.016123	-0.00218
466	0.030697	-0.00351	-0.02567	0.030708	0.015886	-0.01094	0.015891	-0.0247	-0.02567	0.030708	-0.01109	0.015891	-0.00214
467	0.030192	-0.00346	-0.02526	0.030202	0.015629	-0.01077	0.015635	-0.0243	-0.02526	0.030202	-0.01091	0.015635	-0.0021
468	0.029686	-0.00342	-0.02485	0.029697	0.015373	-0.0106	0.015378	-0.02391	-0.02485	0.029697	-0.01074	0.015378	-0.00206
469	0.029182	-0.00337	-0.02444	0.029192	0.015117	-0.01042	0.015122	-0.02351	-0.02444	0.029192	-0.01056	0.015122	-0.00202
470	0.028659	-0.00333	-0.02401	0.028669	0.01485	-0.01024	0.014855	-0.0231	-0.02401	0.028669	-0.01037	0.014855	-0.00197
471	0.028176	-0.00328	-0.02361	0.028186	0.014605	-0.01008	0.01461	-0.02272	-0.02361	0.028186	-0.0102	0.01461	-0.00193
472	0.027674	-0.00324	-0.0232	0.027684	0.014349	-0.0099	0.014354	-0.02232	-0.0232	0.027684	-0.01002	0.014354	-0.00189
473	0.027173	-0.00319	-0.02279	0.027182	0.014094	-0.00973	0.014099	-0.02193	-0.02279	0.027182	-0.00984	0.014099	-0.00185
474	0.02671	-0.00315	-0.02241	0.026719	0.013858	-0.00957	0.013862	-0.02156	-0.02241	0.026719	-0.00968	0.013862	-0.00182
475	0.026173	-0.0031	-0.02197	0.026182	0.013584	-0.00938	0.013589	-0.02114	-0.02197	0.026182	-0.00949	0.013589	-0.00178
476	0.025674	-0.00305	-0.02156	0.025683	0.013329	-0.00921	0.013334	-0.02074	-0.02156	0.025683	-0.00931	0.013334	-0.00174
477	0.025177	-0.00301	-0.02115	0.025186	0.013075	-0.00904	0.01308	-0.02035	-0.02115	0.025186	-0.00913	0.01308	-0.0017
478	0.024679	-0.00296	-0.02074	0.024688	0.012821	-0.00886	0.012825	-0.01995	-0.02074	0.024688	-0.00896	0.012825	-0.00166
479	0.024196	-0.00291	-0.02034	0.024205	0.012574	-0.00869	0.012578	-0.01957	-0.02034	0.024205	-0.00878	0.012578	-0.00162
480	0.02373	-0.00287	-0.01995	0.023738	0.012335	-0.00853	0.012339	-0.0192	-0.01995	0.023738	-0.00862	0.012339	-0.00159
481	0.023193	-0.00281	-0.01951	0.023201	0.01206	-0.00834	0.012064	-0.01878	-0.01951	0.023201	-0.00842	0.012064	-0.00155
482	0.022699	-0.00276	-0.0191	0.022707	0.011807	-0.00817	0.011811	-0.01838	-0.0191	0.022707	-0.00825	0.011811	-0.00151
483	0.022206	-0.00271	-0.01869	0.022214	0.011554	-0.008	0.011558	-0.01799	-0.01869	0.022214	-0.00807	0.011558	-0.00147
484	0.021713	-0.00266	-0.01829	0.021721	0.011302	-0.00783	0.011306	-0.0176	-0.01829	0.021721	-0.0079	0.011306	-0.00143
485	0.021236	-0.00261	-0.01789	0.021244	0.011057	-0.00766	0.011061	-0.01722	-0.01789	0.021244	-0.00772	0.011061	-0.0014
486	0.020779	-0.00257	-0.01751	0.020786	0.010822	-0.0075	0.010826	-0.01685	-0.01751	0.020786	-0.00756	0.010826	-0.00137
487	0.020241	-0.00251	-0.01707	0.020248	0.010545	-0.00731	0.010549	-0.01643	-0.01707	0.020248	-0.00737	0.010549	-0.00133
488	0.019752	-0.00246	-0.01666	0.019759	0.010294	-0.00714	0.010298	-0.01604	-0.01666	0.019759	-0.00719	0.010298	-0.00129
489	0.019263	-0.00241	-0.01625	0.01927	0.010042	-0.00696	0.010046	-0.01564	-0.01625	0.01927	-0.00702	0.010046	-0.00125
490	0.018776	-0.00236	-0.01585	0.018783	0.009791	-0.00679	0.009795	-0.01525	-0.01585	0.018783	-0.00684	0.009795	-0.00122
491	0.018306	-0.0023	-0.01546	0.018313	0.009549	-0.00662	0.009553	-0.01488	-0.01546	0.018313	-0.00667	0.009553	-0.00118
492	0.017859	-0.00226	-0.01509	0.017865	0.009319	-0.00647	0.009322	-0.01452	-0.01509	0.017865	-0.00651	0.009322	-0.00115
493	0.017317	-0.0022	-0.01463	0.017324	0.009039	-0.00627	0.009043	-0.01409	-0.01463	0.017324	-0.00632	0.009043	-0.00111
494	0.016833	-0.00214	-0.01423	0.016839	0.008789	-0.0061	0.008792	-0.0137	-0.01423	0.016839	-0.00614	0.008792	-0.00108
495	0.016349	-0.00209	-0.01383	0.016355	0.008539	-0.00593	0.008542	-0.01331	-0.01383	0.016355	-0.00597	0.008542	-0.00105
496	0.015866	-0.00203	-0.01342	0.015872	0.00829	-0.00576	0.008293	-0.01292	-0.01342	0.015872	-0.00579	0.008293	-0.00101
497	0.015403	-0.00198	-0.01304	0.015409	0.00805	-0.00559	0.008054	-0.01255	-0.01304	0.015409	-0.00563	0.008054	-0.00098
498	0.014902	-0.00192	-0.01262	0.014907	0.007791	-0.00541	0.007794	-0.01215	-0.01262	0.014907	-0.00545	0.007794	-0.00094
499	0.014421	-0.00187	-0.01222	0.014426	0.007542	-0.00524	0.007545	-0.01176	-0.01222	0.014426	-0.00527	0.007545	-0.00091
500	0.013941	-0.00181	-0.01181	0.013946	0.007293	-0.00507	0.007296	-0.01137	-0.01181	0.013946	-0.0051	0.007296	-0.00088
501	0.013424	-0.00175	-0.01138	0.013429	0.007025	-0.00489	0.007028	-0.01096	-0.01138	0.013429	-0.00491	0.007028	-0.00084
502	0.012983	-0.0017	-0.01101	0.012988	0.006796	-0.00473	0.006799	-0.0106	-0.01101	0.012988	-0.00475	0.006799	-0.00081
503	0.012505	-0.00164	-0.01061	0.01251	0.006548	-0.00456	0.006551	-0.01021	-0.01061	0.01251	-0.00458	0.006551	-0.00078
504	0.012028	-0.00159	-0.01021	0.012033	0.006301	-0.00439	0.006303	-0.00983	-0.01021	0.012033	-0.00441	0.006303	-0.00075
505	0.011552	-0.00153	-0.00981	0.011557	0.006053	-0.00421	0.006055	-0.00944	-0.00981	0.011557	-0.00423	0.006055	-0.00072
506	0.011062	-0.00147	-0.0094	0.011067	0.005798	-0.00404	0.005801	-0.00905	-0.0094	0.011067	-0.00405	0.005801	-0.00068
507	0.010554	-0.00141	-0.00897	0.010558	0.005534	-0.00386	0.005536	-0.00863	-0.00897	0.010558	-0.00387	0.005536	-0.00065
508	0.010128	-0.00135	-0.00861	0.010132	0.005312	-0.0037	0.005314	-0.00829	-0.00861	0.010132	-0.00371	0.005314	-0.00062
509	0.009655	-0.00129	-0.00821	0.009658	0.005065	-0.00353	0.005067	-0.00791	-0.00821	0.009658	-0.00354	0.005067	-0.00059
510	0.009182	-0.00124	-0.00781	0.009186	0.004819	-0.00336	0.004821	-0.00752	-0.00781	0.009186	-0.00337	0.004821	-0.00056
511	0.00871	-0.00118	-0.00741	0.008714	0.004573	-0.00319	0.004575	-0.00714	-0.00741	0.008714	-0.0032	0.004575	-0.00053
512	0.008221	-0.00111	-0.007	0.008224	0.004317	-0.00301	0.004319	-0.00674	-0.007	0.008224	-0.00302	0.004319	-0.0005
513	0.007769	-0.00106	-0.00662	0.007772	0.004081	-0.00285	0.004083	-0.00637	-0.00662	0.007772	-0.00285	0.004083	-0.00047
514	0.007299	-0.001	-0.00622	0.007302	0.003836	-0.00268	0.003837	-0.00599	-0.00622	0.007302	-0.00268	0.003837	-0.00044
515	0.006831	-0.00093	-0.00582	0.006833	0.00359	-0.00251	0.003592	-0.00561	-0.00582	0.006833	-0.00251	0.003592	-0.00041
516	0.006397	-0.00088	-0.00545	0.006399	0.003363	-0.00235	0.003365	-0.00525	-0.00545	0.006399	-0.00235	0.003365	-0.00038
517	0.005895	-0.00081	-0.00503	0.005897	0.003101	-0.00217	0.003102	-0.00484	-0.00503	0.005897	-0.00217	0.003102	-0.00035
518	0.005428	-0.00075	-0.00463	0.005431	0.002856	-0.002	0.002857	-0.00446	-0.00463	0.005431	-0.002	0.002857	-0.00032
519	0.004963	-0.00069	-0.00424	0.004965	0.002612	-0.00183	0.002613	-0.00408	-0.00424	0.004965	-0.00183	0.002613	-0.00029
520	0.004497	-0.00063	-0.00384	0.004499	0.002368	-0.00166	0.002369	-0.0037	-0.00384	0.004499	-0.00166	0.002369	-0.00027
521	0.004045	-0.00056	-0.00346	0.004046	0.00213	-0.00149	0.002131	-0.00333	-0.00346	0.004046	-0.00149	0.002131	-0.00024
522	0.003608	-0.0005	-0.00308	0.00361	0.001901	-0.00133	0.001902	-0.00297	-0.00308	0.00361	-0.00133	0.001902	-0.00021
523	0.003106	-0.00044	-0.00266	0.003107	0.001637	-0.00115	0.001638	-0.00256	-0.00266	0.003107	-0.00115	0.001638	-0.00018
524	0.002644	-0.00037	-0.00226	0.002645	0.001394	-0.00098	0.001394	-0.00218	-0.00226	0.002645	-0.00098	0.001394	-0.00015
525	0.002182	-0.00031	-0.00187	0.002183	0.001151	-0.00081	0.001151	-0.0018	-0.00187	0.002183	-0.00081	0.001151	-0.00013
526	0.001722	-0.00024	-0.00147	0.001722	0.000908	-0.00064	0.000908	-0.00142	-0.00147	0.001722	-0.00064	0.000908	-0.0001
527	0.001275	-0.00018	-0.00109	0.001276	0.000673	-0.00047	0.000673	-0.00105	-0.00109	0.001276	-0.00047	0.000673	-7.4e-05
528	0.000847	-0.00012	-0.00073	0.000848	0.000447	-0.00031	0.000447	-0.0007	-0.00073	0.000848	-0.00031	0.000447	-4.9e-05
529	0.000343	-4.9e-05	-0.00029	0.000344	0.000181	-0.00013	0.000181	-0.00028	-0.00029	0.000344	-0.00013	0.000181	-2e-05
530	9.47e-05	1.64e-05	9.83e-05	-0.00011	4.24e-05	4.24e-05	-6.1e-05	-0.00011	9.83e-05	-0.00011	-6.1e-05	-6.1e-05	6.6e-06
531	0.000472	8.22e-05	0.00049	-0.00057	0.000212	0.000212	-0.0003	-0.00057	0.00049	-0.00057	-0.0003	-0.0003	3.27e-05
532	0.00085	0.000148	0.000882	-0.00103	0.000381	0.000381	-0.00054	-0.00103	0.000882	-0.00103	-0.00054	-0.00054	5.87e-05
533	0.001214	0.000212	0.00126	-0.00147	0.000544	0.000544	-0.00078	-0.00147	0.00126	-0.00147	-0.00078	-0.00078	8.35e-05
534	0.001561	0.000274	0.00162	-0.00189	0.000699	0.0007	-0.001	-0.00189	0.00162	-0.00189	-0.001	-0.001	0.000107
535	0.001981	0.000348	0.002056	-0.00239	0.000887	0.000888	-0.00127	-0.00239	0.002056	-0.00239	-0.00127	-0.00127	0.000135
536	0.002358	0.000416	0.002447	-0.00285	0.001055	0.001057	-0.00151	-0.00285	0.002447	-0.00285	-0.00151	-0.00151	0.00016
537	0.002734	0.000483	0.002837	-0.0033	0.001224	0.001226	-0.00175	-0.0033	0.002837	-0.0033	-0.00175	-0.00175	0.000185
538	0.00311	0.000551	0.003227	-0.00375	0.001392	0.001395	-0.00199	-0.00375	0.003227	-0.00375	-0.00199	-0.00199	0.00021
539	0.00347	0.000617	0.003601	-0.00419	0.001553	0.001557	-0.00222	-0.00419	0.003601	-0.00419	-0.00222	-0.00222	0.000234
540	0.003861	0.000688	0.004007	-0.00466	0.001728	0.001733	-0.00247	-0.00466	0.004007	-0.00466	-0.00247	-0.00247	0.000259
541	0.004236	0.000757	0.004396	-0.00511	0.001896	0.001901	-0.00271	-0.00511	0.004396	-0.00511	-0.00271	-0.00271	0.000283
542	0.004611	0.000826	0.004785	-0.00556	0.002063	0.00207	-0.00295	-0.00555	0.004785	-0.00556	-0.00294	-0.00295	0.000307
543	0.005015	0.0009	0.005204	-0.00604	0.002244	0.002251	-0.0032	-0.00604	0.005204	-0.00604	-0.0032	-0.0032	0.000332
544	0.005359	0.000964	0.005562	-0.00645	0.002398	0.002407	-0.00342	-0.00645	0.005562	-0.00645	-0.00342	-0.00342	0.000354
545	0.005733	0.001034	0.00595	-0.0069	0.002566	0.002575	-0.00366	-0.0069	0.00595	-0.0069	-0.00366	-0.00366	0.000377
546	0.006107	0.001104	0.006337	-0.00735	0.002733	0.002743	-0.0039	-0.00735	0.006337	-0.00735	-0.0039	-0.0039	0.000401
547	0.006481	0.001175	0.006725	-0.0078	0.0029	0.002911	-0.00414	-0.00779	0.006725	-0.0078	-0.00414	-0.00414	0.000424
548	0.006865	0.001248	0.007123	-0.00825	0.003072	0.003084	-0.00438	-0.00825	0.007123	-0.00825	-0.00438	-0.00438	0.000447
549	0.007263	0.001323	0.007536	-0.00873	0.00325	0.003264	-0.00464	-0.00873	0.007536	-0.00873	-0.00464	-0.00464	0.000471
550	0.0076	0.001388	0.007885	-0.00913	0.0034	0.003415	-0.00485	-0.00913	0.007885	-0.00913	-0.00485	-0.00485	0.000491
551	0.007972	0.001459	0.008272	-0.00957	0.003567	0.003583	-0.00509	-0.00957	0.008272	-0.00957	-0.00509	-0.00509	0.000513
552	0.008344	0.001531	0.008658	-0.01002	0.003733	0.003751	-0.00533	-0.01001	0.008658	-0.01002	-0.00532	-0.00533	0.000535
553	0.008716	0.001603	0.009043	-0.01046	0.0039	0.003919	-0.00556	-0.01045	0.009043	-0.01046	-0.00556	-0.00556	0.000557
554	0.009102	0.001678	0.009443	-0.01092	0.004072	0.004093	-0.00581	-0.01091	0.009443	-0.01092	-0.00581	-0.00581	0.00058
555	0.009505	0.001757	0.009861	-0.01139	0.004252	0.004275	-0.00607	-0.01139	0.009861	-0.01139	-0.00606	-0.00607	0.000603
556	0.00983	0.001821	0.010199	-0.01178	0.004398	0.004422	-0.00627	-0.01178	0.010199	-0.01178	-0.00627	-0.00627	0.000621
557	0.010201	0.001894	0.010583	-0.01222	0.004563	0.004589	-0.00651	-0.01221	0.010583	-0.01222	-0.00651	-0.00651	0.000643
558	0.010572	0.001967	0.010968	-0.01266	0.004729	0.004756	-0.00674	-0.01265	0.010968	-0.01266	-0.00674	-0.00674	0.000663
559	0.010942	0.002041	0.011351	-0.0131	0.004895	0.004924	-0.00698	-0.01309	0.011351	-0.0131	-0.00698	-0.00698	0.000684
560	0.011329	0.002118	0.011753	-0.01355	0.005068	0.005099	-0.00723	-0.01355	0.011753	-0.01355	-0.00722	-0.00723	0.000706
561	0.011682	0.002189	0.012119	-0.01397	0.005225	0.005258	-0.00745	-0.01396	0.012119	-0.01397	-0.00745	-0.00745	0.000725
562	0.012052	0.002263	0.012502	-0.01441	0.005391	0.005425	-0.00769	-0.0144	0.012502	-0.01441	-0.00768	-0.00769	0.000745
563	0.012421	0.002338	0.012885	-0.01484	0.005556	0.005592	-0.00792	-0.01484	0.012885	-0.01484	-0.00792	-0.00792	0.000765
564	0.012758	0.002406	0.013234	-0.01524	0.005706	0.005744	-0.00813	-0.01523	0.013234	-0.01524	-0.00813	-0.00813	0.000783
565	0.013159	0.002488	0.013649	-0.01571	0.005886	0.005926	-0.00839	-0.0157	0.013649	-0.01571	-0.00838	-0.00839	0.000804
566	0.013528	0.002563	0.014031	-0.01614	0.00605	0.006093	-0.00862	-0.01614	0.014031	-0.01614	-0.00862	-0.00862	0.000824
567	0.013896	0.002639	0.014413	-0.01658	0.006215	0.006259	-0.00886	-0.01657	0.014413	-0.01658	-0.00885	-0.00886	0.000843
568	0.014264	0.002715	0.014795	-0.01701	0.006379	0.006426	-0.00909	-0.017	0.014795	-0.01701	-0.00909	-0.00909	0.000862
569	0.014621	0.002788	0.015164	-0.01743	0.006539	0.006587	-0.00932	-0.01742	0.015164	-0.01743	-0.00931	-0.00932	0.00088
570	0.014962	0.002859	0.015518	-0.01783	0.006691	0.006742	-0.00953	-0.01782	0.015518	-0.01783	-0.00953	-0.00953	0.000898
571	0.015367	0.002944	0.015937	-0.0183	0.006872	0.006925	-0.00979	-0.01829	0.015937	-0.0183	-0.00979	-0.00979	0.000918
572	0.015734	0.003021	0.016318	-0.01873	0.007036	0.007092	-0.01002	-0.01872	0.016318	-0.01873	-0.01002	-0.01002	0.000937
573	0.016101	0.003098	0.016698	-0.01916	0.0072	0.007258	-0.01026	-0.01915	0.016698	-0.01916	-0.01025	-0.01026	0.000955
574	0.016468	0.003175	0.017078	-0.01959	0.007364	0.007424	-0.01049	-0.01958	0.017078	-0.01959	-0.01048	-0.01049	0.000973
575	0.01682	0.00325	0.017443	-0.02	0.007521	0.007584	-0.01071	-0.01999	0.017443	-0.02	-0.01071	-0.01071	0.00099
576	0.017155	0.003321	0.01779	-0.02039	0.007671	0.007736	-0.01092	-0.02038	0.01779	-0.02039	-0.01092	-0.01092	0.001006
577	0.017566	0.003409	0.018215	-0.02087	0.007854	0.007922	-0.01118	-0.02086	0.018215	-0.02087	-0.01118	-0.01118	0.001026
578	0.017895	0.003479	0.018557	-0.02125	0.008002	0.008072	-0.01139	-0.02124	0.018557	-0.02125	-0.01139	-0.01139	0.001041
579	0.018297	0.003565	0.018973	-0.02172	0.008181	0.008254	-0.01165	-0.02171	0.018973	-0.02172	-0.01164	-0.01165	0.00106
580	0.018662	0.003644	0.019351	-0.02214	0.008344	0.00842	-0.01188	-0.02213	0.019351	-0.02214	-0.01187	-0.01188	0.001077
581	0.019027	0.003723	0.019729	-0.02256	0.008507	0.008585	-0.01211	-0.02256	0.019729	-0.02256	-0.0121	-0.01211	0.001094
582	0.019392	0.003802	0.020106	-0.02299	0.00867	0.008751	-0.01234	-0.02298	0.020106	-0.02299	-0.01233	-0.01234	0.001111
583	0.019743	0.003879	0.020471	-0.0234	0.008827	0.008911	-0.01256	-0.02339	0.020471	-0.0234	-0.01256	-0.01256	0.001127
584	0.020079	0.003953	0.020818	-0.02378	0.008977	0.009063	-0.01277	-0.02377	0.020818	-0.02378	-0.01277	-0.01277	0.001142
585	0.020484	0.004042	0.021238	-0.02425	0.009158	0.009247	-0.01303	-0.02424	0.021238	-0.02425	-0.01302	-0.01303	0.00116
586	0.020848	0.004122	0.021614	-0.02467	0.00932	0.009413	-0.01326	-0.02466	0.021614	-0.02467	-0.01325	-0.01326	0.001176
587	0.021211	0.004202	0.021991	-0.02509	0.009483	0.009578	-0.01349	-0.02508	0.021991	-0.02509	-0.01348	-0.01349	0.001192
588	0.021574	0.004283	0.022367	-0.02551	0.009645	0.009743	-0.01372	-0.0255	0.022367	-0.02551	-0.01371	-0.01372	0.001207
589	0.021923	0.00436	0.022727	-0.02591	0.0098	0.009901	-0.01394	-0.0259	0.022727	-0.02591	-0.01393	-0.01394	0.001222
590	0.022251	0.004434	0.023067	-0.02629	0.009947	0.010051	-0.01415	-0.02628	0.023067	-0.02629	-0.01414	-0.01415	0.001236
591	0.022663	0.004526	0.023493	-0.02676	0.010131	0.010238	-0.01441	-0.02675	0.023493	-0.02676	-0.0144	-0.01441	0.001253
592	0.023025	0.004607	0.023868	-0.02718	0.010293	0.010403	-0.01464	-0.02717	0.023868	-0.02718	-0.01463	-0.01464	0.001268
593	0.023387	0.004689	0.024243	-0.0276	0.010454	0.010568	-0.01486	-0.02759	0.024243	-0.0276	-0.01486	-0.01486	0.001283
594	0.023749	0.004771	0.024617	-0.02801	0.010616	0.010732	-0.01509	-0.028	0.024617	-0.02801	-0.01508	-0.01509	0.001298
595	0.024092	0.004849	0.024973	-0.02841	0.01077	0.010889	-0.01531	-0.02839	0.024973	-0.02841	-0.0153	-0.01531	0.001312
596	0.024472	0.004936	0.025366	-0.02884	0.010939	0.011062	-0.01555	-0.02883	0.025366	-0.02884	-0.01554	-0.01555	0.001327
597	0.024833	0.005018	0.025739	-0.02925	0.0111	0.011226	-0.01578	-0.02924	0.025739	-0.02925	-0.01577	-0.01578	0.001341
598	0.025193	0.005101	0.026113	-0.02967	0.011261	0.011391	-0.016	-0.02965	0.026113	-0.02967	-0.01599	-0.016	0.001355
599	0.025588	0.005192	0.026521	-0.03012	0.011438	0.011571	-0.01625	-0.03011	0.026521	-0.03012	-0.01624	-0.01625	0.001371
600	0.025915	0.005267	0.026859	-0.03049	0.011583	0.011719	-0.01646	-0.03048	0.026859	-0.03049	-0.01645	-0.01646	0.001383
601	0.026275	0.005351	0.027231	-0.0309	0.011744	0.011883	-0.01668	-0.03089	0.027231	-0.0309	-0.01668	-0.01668	0.001397
602	0.026635	0.005434	0.027604	-0.03131	0.011905	0.012047	-0.01691	-0.0313	0.027604	-0.03131	-0.0169	-0.01691	0.00141
603	0.026994	0.005518	0.027976	-0.03172	0.012065	0.012211	-0.01714	-0.03171	0.027976	-0.03172	-0.01713	-0.01714	0.001423
604	0.027366	0.005605	0.028361	-0.03214	0.012232	0.012381	-0.01737	-0.03213	0.028361	-0.03214	-0.01736	-0.01737	0.001437
605	0.027755	0.005696	0.028763	-0.03259	0.012405	0.012559	-0.01762	-0.03257	0.028763	-0.03259	-0.01761	-0.01762	0.001451
606	0.028072	0.005771	0.029091	-0.03295	0.012547	0.012703	-0.01782	-0.03293	0.029091	-0.03295	-0.01781	-0.01782	0.001462
607	0.028431	0.005856	0.029462	-0.03335	0.012707	0.012867	-0.01804	-0.03334	0.029462	-0.03335	-0.01803	-0.01804	0.001475
608	0.028789	0.00594	0.029833	-0.03376	0.012867	0.013031	-0.01827	-0.03375	0.029833	-0.03376	-0.01826	-0.01827	0.001488
609	0.029148	0.006026	0.030204	-0.03416	0.013027	0.013194	-0.01849	-0.03415	0.030204	-0.03416	-0.01848	-0.01849	0.0015
610	0.029521	0.006115	0.03059	-0.03459	0.013194	0.013365	-0.01873	-0.03457	0.03059	-0.03459	-0.01872	-0.01873	0.001513
611	0.029864	0.006196	0.030944	-0.03497	0.013347	0.013521	-0.01894	-0.03496	0.030944	-0.03497	-0.01893	-0.01894	0.001525
612	0.030221	0.006282	0.031314	-0.03538	0.013506	0.013684	-0.01917	-0.03536	0.031314	-0.03538	-0.01916	-0.01917	0.001536
613	0.030579	0.006368	0.031684	-0.03578	0.013666	0.013848	-0.01939	-0.03577	0.031684	-0.03578	-0.01938	-0.01939	0.001548
614	0.030907	0.006447	0.032023	-0.03615	0.013812	0.013997	-0.0196	-0.03614	0.032023	-0.03615	-0.01959	-0.0196	0.001559
615	0.031293	0.00654	0.032422	-0.03659	0.013985	0.014174	-0.01984	-0.03657	0.032422	-0.03659	-0.01983	-0.01984	0.001572
616	0.03165	0.006627	0.032791	-0.03699	0.014144	0.014337	-0.02006	-0.03697	0.032791	-0.03699	-0.02005	-0.02006	0.001583
617	0.032006	0.006713	0.03316	-0.03739	0.014303	0.0145	-0.02029	-0.03737	0.03316	-0.03739	-0.02028	-0.02029	0.001594
618	0.032363	0.0068	0.033528	-0.03779	0.014463	0.014663	-0.02051	-0.03777	0.033528	-0.03779	-0.0205	-0.02051	0.001605
619	0.032709	0.006885	0.033886	-0.03818	0.014617	0.014821	-0.02073	-0.03816	0.033886	-0.03818	-0.02072	-0.02073	0.001616
620	0.033041	0.006966	0.03423	-0.03855	0.014766	0.014973	-0.02094	-0.03854	0.03423	-0.03855	-0.02092	-0.02094	0.001626
621	0.03343	0.007062	0.034632	-0.03899	0.014939	0.015151	-0.02118	-0.03897	0.034632	-0.03899	-0.02117	-0.02118	0.001638
622	0.033786	0.00715	0.035	-0.03939	0.015098	0.015314	-0.0214	-0.03937	0.035	-0.03939	-0.02139	-0.0214	0.001648
623	0.034141	0.007237	0.035367	-0.03978	0.015257	0.015477	-0.02162	-0.03977	0.035367	-0.03978	-0.02161	-0.02162	0.001659
624	0.034496	0.007325	0.035734	-0.04018	0.015415	0.015639	-0.02185	-0.04016	0.035734	-0.04018	-0.02183	-0.02185	0.001669
625	0.034839	0.007411	0.036088	-0.04056	0.015568	0.015796	-0.02206	-0.04055	0.036088	-0.04056	-0.02205	-0.02206	0.001679
626	0.035166	0.007492	0.036426	-0.04093	0.015714	0.015946	-0.02227	-0.04091	0.036426	-0.04093	-0.02225	-0.02227	0.001688
627	0.03556	0.007591	0.036833	-0.04137	0.01589	0.016126	-0.02251	-0.04135	0.036833	-0.04137	-0.0225	-0.02251	0.001699
628	0.035914	0.007679	0.037199	-0.04176	0.016048	0.016288	-0.02273	-0.04174	0.037199	-0.04176	-0.02272	-0.02273	0.001709
629	0.036268	0.007768	0.037565	-0.04215	0.016206	0.01645	-0.02296	-0.04214	0.037565	-0.04215	-0.02294	-0.02296	0.001718
630	0.036621	0.007857	0.03793	-0.04255	0.016364	0.016612	-0.02318	-0.04253	0.03793	-0.04255	-0.02316	-0.02318	0.001728
631	0.03696	0.007943	0.038281	-0.04292	0.016516	0.016768	-0.02339	-0.04291	0.038281	-0.04292	-0.02337	-0.02339	0.001736
632	0.037281	0.008024	0.038612	-0.04328	0.016659	0.016914	-0.02359	-0.04326	0.038612	-0.04328	-0.02357	-0.02359	0.001745
633	0.037681	0.008126	0.039025	-0.04372	0.016838	0.017098	-0.02384	-0.04371	0.039025	-0.04372	-0.02382	-0.02384	0.001755
634	0.038034	0.008216	0.03939	-0.04411	0.016995	0.01726	-0.02406	-0.0441	0.03939	-0.04411	-0.02404	-0.02406	0.001764
635	0.038386	0.008306	0.039754	-0.0445	0.017153	0.017421	-0.02428	-0.04449	0.039754	-0.0445	-0.02426	-0.02428	0.001773
636	0.038739	0.008396	0.040118	-0.04489	0.01731	0.017583	-0.0245	-0.04488	0.040118	-0.04489	-0.02448	-0.0245	0.001781
637	0.039074	0.008482	0.040464	-0.04526	0.01746	0.017736	-0.02471	-0.04525	0.040464	-0.04526	-0.02469	-0.02471	0.001789
638	0.039443	0.008577	0.040845	-0.04567	0.017625	0.017906	-0.02494	-0.04565	0.040845	-0.04567	-0.02492	-0.02494	0.001798
639	0.039795	0.008667	0.041209	-0.04606	0.017782	0.018067	-0.02516	-0.04604	0.041209	-0.04606	-0.02514	-0.02516	0.001806
640	0.040146	0.008758	0.041572	-0.04645	0.017939	0.018228	-0.02538	-0.04643	0.041572	-0.04645	-0.02536	-0.02538	0.001814
641	0.04053	0.008858	0.041969	-0.04687	0.01811	0.018404	-0.02562	-0.04685	0.041969	-0.04687	-0.0256	-0.02562	0.001823
642	0.040849	0.008941	0.042297	-0.04722	0.018253	0.018551	-0.02581	-0.0472	0.042297	-0.04722	-0.0258	-0.02581	0.00183
643	0.0412	0.009032	0.04266	-0.04761	0.018409	0.018712	-0.02603	-0.04759	0.04266	-0.04761	-0.02602	-0.02603	0.001838
644	0.041551	0.009124	0.043022	-0.04799	0.018566	0.018873	-0.02625	-0.04797	0.043022	-0.04799	-0.02624	-0.02625	0.001846
645	0.041901	0.009215	0.043384	-0.04838	0.018722	0.019033	-0.02647	-0.04836	0.043384	-0.04838	-0.02645	-0.02647	0.001853
646	0.042264	0.00931	0.043758	-0.04877	0.018884	0.0192	-0.0267	-0.04875	0.043758	-0.04877	-0.02668	-0.0267	0.001861
647	0.042642	0.00941	0.044149	-0.04919	0.019054	0.019374	-0.02693	-0.04917	0.044149	-0.04919	-0.02691	-0.02693	0.001868
648	0.042951	0.009491	0.044468	-0.04952	0.019192	0.019516	-0.02712	-0.04951	0.044468	-0.04952	-0.02711	-0.02712	0.001875
649	0.043301	0.009584	0.044829	-0.04991	0.019348	0.019676	-0.02734	-0.04989	0.044829	-0.04991	-0.02732	-0.02734	0.001882
650	0.04365	0.009676	0.04519	-0.05029	0.019504	0.019837	-0.02756	-0.05027	0.04519	-0.05029	-0.02754	-0.02756	0.001888
651	0.044	0.009769	0.04555	-0.05067	0.01966	0.019997	-0.02778	-0.05065	0.04555	-0.05067	-0.02776	-0.02778	0.001895
652	0.044363	0.009866	0.045926	-0.05107	0.019822	0.020164	-0.028	-0.05105	0.045926	-0.05107	-0.02798	-0.028	0.001902
653	0.044747	0.009968	0.046322	-0.05148	0.019994	0.02034	-0.02824	-0.05146	0.046322	-0.05148	-0.02822	-0.02824	0.001909
654	0.045046	0.010048	0.046631	-0.05181	0.020127	0.020478	-0.02843	-0.05179	0.046631	-0.05181	-0.02841	-0.02843	0.001914
655	0.045394	0.010142	0.04699	-0.05219	0.020283	0.020638	-0.02864	-0.05217	0.04699	-0.05219	-0.02862	-0.02864	0.001921
656	0.045743	0.010235	0.04735	-0.05257	0.020439	0.020798	-0.02886	-0.05255	0.04735	-0.05257	-0.02884	-0.02886	0.001927
657	0.046091	0.010329	0.047709	-0.05294	0.020594	0.020958	-0.02907	-0.05292	0.047709	-0.05294	-0.02906	-0.02907	0.001933
658	0.046457	0.010428	0.048087	-0.05334	0.020758	0.021126	-0.0293	-0.05332	0.048087	-0.05334	-0.02928	-0.0293	0.001939
659	0.046786	0.010517	0.048427	-0.0537	0.020905	0.021278	-0.0295	-0.05368	0.048427	-0.0537	-0.02949	-0.0295	0.001944
660	0.047134	0.010611	0.048785	-0.05407	0.02106	0.021438	-0.02972	-0.05405	0.048785	-0.05407	-0.0297	-0.02972	0.00195
661	0.047481	0.010705	0.049143	-0.05445	0.021215	0.021597	-0.02994	-0.05443	0.049143	-0.05445	-0.02992	-0.02994	0.001955
662	0.047793	0.01079	0.049465	-0.05479	0.021355	0.021741	-0.03013	-0.05477	0.049465	-0.05479	-0.03011	-0.03013	0.00196
663	0.048175	0.010894	0.049859	-0.0552	0.021525	0.021916	-0.03037	-0.05518	0.049859	-0.0552	-0.03035	-0.03037	0.001966
664	0.048521	0.010989	0.050217	-0.05557	0.02168	0.022076	-0.03058	-0.05555	0.050217	-0.05557	-0.03056	-0.03058	0.001971
665	0.048868	0.011084	0.050574	-0.05594	0.021835	0.022235	-0.03079	-0.05592	0.050574	-0.05594	-0.03077	-0.03079	0.001976
666	0.049214	0.011179	0.050931	-0.05632	0.02199	0.022395	-0.03101	-0.0563	0.050931	-0.05632	-0.03099	-0.03101	0.001981
667	0.049547	0.011271	0.051275	-0.05668	0.022139	0.022548	-0.03121	-0.05666	0.051275	-0.05668	-0.03119	-0.03121	0.001986
668	0.049865	0.011358	0.051602	-0.05702	0.02228	0.022694	-0.03141	-0.057	0.051602	-0.05702	-0.03139	-0.03141	0.00199
669	0.050251	0.011465	0.052001	-0.05743	0.022453	0.022872	-0.03165	-0.05741	0.052001	-0.05743	-0.03163	-0.03165	0.001995
670	0.050597	0.011561	0.052358	-0.0578	0.022608	0.023031	-0.03186	-0.05778	0.052358	-0.0578	-0.03184	-0.03186	0.002
671	0.050942	0.011657	0.052714	-0.05817	0.022762	0.02319	-0.03208	-0.05815	0.052714	-0.05817	-0.03206	-0.03208	0.002004
672	0.051287	0.011753	0.053069	-0.05854	0.022916	0.023349	-0.03229	-0.05852	0.053069	-0.05854	-0.03227	-0.03229	0.002008
673	0.051617	0.011845	0.05341	-0.05889	0.023064	0.023501	-0.03249	-0.05887	0.05341	-0.05889	-0.03247	-0.03249	0.002012
674	0.051927	0.011931	0.05373	-0.05922	0.023202	0.023644	-0.03269	-0.0592	0.05373	-0.05922	-0.03266	-0.03269	0.002016
675	0.052321	0.012042	0.054135	-0.05964	0.023378	0.023825	-0.03293	-0.05962	0.054135	-0.05964	-0.03291	-0.03293	0.00202
676	0.052665	0.012138	0.05449	-0.06001	0.023532	0.023983	-0.03314	-0.05999	0.05449	-0.06001	-0.03312	-0.03314	0.002024
677	0.053009	0.012235	0.054845	-0.06038	0.023686	0.024142	-0.03335	-0.06036	0.054845	-0.06038	-0.03333	-0.03335	0.002028
678	0.053353	0.012332	0.0552	-0.06074	0.02384	0.0243	-0.03356	-0.06072	0.0552	-0.06074	-0.03354	-0.03356	0.002031
679	0.053679	0.012424	0.055535	-0.06109	0.023985	0.02445	-0.03377	-0.06107	0.055535	-0.06109	-0.03374	-0.03377	0.002034
680	0.05404	0.012526	0.055908	-0.06147	0.024147	0.024617	-0.03399	-0.06145	0.055908	-0.06147	-0.03397	-0.03399	0.002038
681	0.054383	0.012623	0.056262	-0.06184	0.0243	0.024775	-0.0342	-0.06182	0.056262	-0.06184	-0.03418	-0.0342	0.002041
682	0.054726	0.01272	0.056615	-0.0622	0.024454	0.024933	-0.03441	-0.06218	0.056615	-0.0622	-0.03439	-0.03441	0.002044
683	0.055103	0.012828	0.057004	-0.0626	0.024622	0.025107	-0.03464	-0.06258	0.057004	-0.0626	-0.03462	-0.03464	0.002047
684	0.055412	0.012916	0.057322	-0.06293	0.02476	0.025249	-0.03483	-0.06291	0.057322	-0.06293	-0.03481	-0.03483	0.00205
685	0.055754	0.013013	0.057675	-0.06329	0.024913	0.025407	-0.03504	-0.06327	0.057675	-0.06329	-0.03502	-0.03504	0.002053
686	0.056097	0.013111	0.058028	-0.06365	0.025066	0.025565	-0.03525	-0.06363	0.058028	-0.06365	-0.03523	-0.03525	0.002056
687	0.056439	0.013209	0.05838	-0.06401	0.025219	0.025722	-0.03546	-0.06399	0.05838	-0.06401	-0.03544	-0.03546	0.002058
688	0.056793	0.013311	0.058746	-0.06439	0.025378	0.025886	-0.03568	-0.06437	0.058746	-0.06439	-0.03566	-0.03568	0.002061
689	0.057165	0.013418	0.059128	-0.06478	0.025544	0.026057	-0.03591	-0.06476	0.059128	-0.06478	-0.03589	-0.03591	0.002063
690	0.057464	0.013504	0.059436	-0.06509	0.025677	0.026195	-0.03609	-0.06507	0.059436	-0.06509	-0.03607	-0.03609	0.002065
691	0.057805	0.013603	0.059788	-0.06545	0.02583	0.026352	-0.0363	-0.06543	0.059788	-0.06545	-0.03628	-0.0363	0.002067
692	0.058146	0.013702	0.06014	-0.06581	0.025983	0.02651	-0.03651	-0.06579	0.06014	-0.06581	-0.03649	-0.03651	0.002069
693	0.058487	0.013801	0.060491	-0.06617	0.026135	0.026667	-0.03672	-0.06615	0.060491	-0.06617	-0.0367	-0.03672	0.002071
694	0.058844	0.013904	0.060858	-0.06654	0.026295	0.026831	-0.03694	-0.06652	0.060858	-0.06654	-0.03692	-0.03694	0.002073
695	0.059169	0.013999	0.061193	-0.06688	0.02644	0.026981	-0.03714	-0.06686	0.061193	-0.06688	-0.03712	-0.03714	0.002075
696	0.059509	0.014098	0.061543	-0.06724	0.026592	0.027138	-0.03735	-0.06722	0.061543	-0.06724	-0.03732	-0.03735	0.002077
697	0.059849	0.014197	0.061894	-0.06759	0.026744	0.027295	-0.03756	-0.06757	0.061894	-0.06759	-0.03753	-0.03756	0.002078
698	0.060159	0.014288	0.062213	-0.06792	0.026883	0.027438	-0.03775	-0.0679	0.062213	-0.06792	-0.03772	-0.03775	0.00208
699	0.060529	0.014396	0.062594	-0.0683	0.027048	0.027609	-0.03797	-0.06828	0.062594	-0.0683	-0.03795	-0.03797	0.002081
700	0.060869	0.014496	0.062944	-0.06866	0.0272	0.027765	-0.03818	-0.06864	0.062944	-0.06866	-0.03816	-0.03818	0.002082
701	0.061208	0.014596	0.063293	-0.06901	0.027352	0.027922	-0.03839	-0.06899	0.063293	-0.06901	-0.03836	-0.03839	0.002083
702	0.061547	0.014696	0.063643	-0.06937	0.027504	0.028079	-0.0386	-0.06935	0.063643	-0.06937	-0.03857	-0.0386	0.002084
703	0.061875	0.014793	0.06398	-0.06971	0.02765	0.02823	-0.0388	-0.06969	0.06398	-0.06971	-0.03877	-0.0388	0.002085
704	0.062189	0.014886	0.064303	-0.07003	0.027791	0.028375	-0.03899	-0.07001	0.064303	-0.07003	-0.03896	-0.03899	0.002086
705	0.062564	0.014997	0.06469	-0.07042	0.027959	0.028548	-0.03922	-0.0704	0.06469	-0.07042	-0.03919	-0.03922	0.002087
706	0.062903	0.015097	0.065038	-0.07077	0.02811	0.028704	-0.03943	-0.07075	0.065038	-0.07077	-0.0394	-0.03943	0.002088
707	0.063241	0.015198	0.065386	-0.07112	0.028261	0.02886	-0.03963	-0.0711	0.065386	-0.07112	-0.03961	-0.03963	0.002088
708	0.063579	0.015299	0.065735	-0.07147	0.028413	0.029016	-0.03984	-0.07145	0.065735	-0.07147	-0.03981	-0.03984	0.002089
709	0.063904	0.015396	0.066069	-0.07181	0.028558	0.029166	-0.04004	-0.07179	0.066069	-0.07181	-0.04001	-0.04004	0.002089
710	0.064211	0.015487	0.066385	-0.07213	0.028695	0.029308	-0.04023	-0.07211	0.066385	-0.07213	-0.0402	-0.04023	0.002089
711	0.064592	0.015602	0.066778	-0.07252	0.028866	0.029484	-0.04046	-0.0725	0.066778	-0.07252	-0.04043	-0.04046	0.002089
712	0.06493	0.015703	0.067125	-0.07287	0.029017	0.02964	-0.04066	-0.07285	0.067125	-0.07287	-0.04064	-0.04066	0.00209
713	0.065267	0.015804	0.067472	-0.07322	0.029168	0.029796	-0.04087	-0.0732	0.067472	-0.07322	-0.04084	-0.04087	0.00209
714	0.065604	0.015906	0.067819	-0.07356	0.029319	0.029951	-0.04108	-0.07355	0.067819	-0.07356	-0.04105	-0.04108	0.002089
715	0.065925	0.016002	0.068149	-0.07389	0.029462	0.030099	-0.04127	-0.07387	0.068149	-0.07389	-0.04124	-0.04127	0.002089
716	0.066278	0.016109	0.068512	-0.07426	0.02962	0.030262	-0.04149	-0.07424	0.068512	-0.07426	-0.04146	-0.04149	0.002089
717	0.066614	0.016211	0.068858	-0.0746	0.029771	0.030418	-0.04169	-0.07458	0.068858	-0.0746	-0.04166	-0.04169	0.002089
718	0.06695	0.016313	0.069204	-0.07495	0.029921	0.030573	-0.0419	-0.07493	0.069204	-0.07495	-0.04187	-0.0419	0.002088
719	0.067318	0.016424	0.069582	-0.07532	0.030086	0.030743	-0.04212	-0.0753	0.069582	-0.07532	-0.04209	-0.04212	0.002087
720	0.067623	0.016517	0.069896	-0.07563	0.030222	0.030884	-0.0423	-0.07562	0.069896	-0.07563	-0.04227	-0.0423	0.002087
721	0.067958	0.016619	0.070241	-0.07598	0.030372	0.031039	-0.04251	-0.07596	0.070241	-0.07598	-0.04248	-0.04251	0.002086
722	0.068294	0.016721	0.070587	-0.07632	0.030523	0.031194	-0.04271	-0.0763	0.070587	-0.07632	-0.04268	-0.04271	0.002085
723	0.068629	0.016824	0.070932	-0.07666	0.030673	0.031349	-0.04292	-0.07665	0.070932	-0.07666	-0.04289	-0.04292	0.002084
724	0.068976	0.01693	0.071288	-0.07702	0.030828	0.031509	-0.04313	-0.077	0.071288	-0.07702	-0.0431	-0.04313	0.002083
725	0.069338	0.017041	0.07166	-0.07739	0.03099	0.031676	-0.04335	-0.07737	0.07166	-0.07739	-0.04332	-0.04335	0.002082
726	0.069634	0.017132	0.071966	-0.07769	0.031123	0.031813	-0.04353	-0.07767	0.071966	-0.07769	-0.0435	-0.04353	0.002081
727	0.069969	0.017235	0.07231	-0.07803	0.031272	0.031968	-0.04373	-0.07801	0.07231	-0.07803	-0.0437	-0.04373	0.00208
728	0.070304	0.017338	0.072654	-0.07837	0.031422	0.032122	-0.04393	-0.07835	0.072654	-0.07837	-0.0439	-0.04393	0.002078
729	0.070638	0.017441	0.072998	-0.07871	0.031572	0.032277	-0.04414	-0.07869	0.072998	-0.07871	-0.0441	-0.04414	0.002077
730	0.070987	0.017548	0.073356	-0.07906	0.031728	0.032438	-0.04435	-0.07904	0.073356	-0.07906	-0.04432	-0.04435	0.002075
731	0.071354	0.017662	0.073733	-0.07943	0.031892	0.032607	-0.04457	-0.07942	0.073733	-0.07943	-0.04454	-0.04457	0.002073
732	0.07164	0.017751	0.074028	-0.07972	0.03202	0.03274	-0.04474	-0.07971	0.074028	-0.07972	-0.04471	-0.04474	0.002072
733	0.071974	0.017854	0.074371	-0.08006	0.03217	0.032894	-0.04495	-0.08004	0.074371	-0.08006	-0.04491	-0.04495	0.00207
734	0.072307	0.017958	0.074714	-0.0804	0.032319	0.033048	-0.04515	-0.08038	0.074714	-0.0804	-0.04511	-0.04515	0.002068
735	0.07264	0.018062	0.075057	-0.08073	0.032468	0.033202	-0.04535	-0.08072	0.075057	-0.08073	-0.04532	-0.04535	0.002066
736	0.072991	0.018171	0.075417	-0.08109	0.032625	0.033364	-0.04556	-0.08107	0.075417	-0.08109	-0.04553	-0.04556	0.002064
737	0.073306	0.018269	0.075741	-0.0814	0.032767	0.03351	-0.04575	-0.08139	0.075741	-0.0814	-0.04572	-0.04575	0.002062
738	0.073639	0.018373	0.076083	-0.08174	0.032916	0.033664	-0.04595	-0.08173	0.076083	-0.08174	-0.04592	-0.04595	0.00206
739	0.073972	0.018478	0.076425	-0.08207	0.033065	0.033817	-0.04615	-0.08206	0.076425	-0.08207	-0.04612	-0.04615	0.002058
740	0.074271	0.018571	0.076733	-0.08237	0.033199	0.033956	-0.04634	-0.08236	0.076733	-0.08237	-0.0463	-0.04634	0.002055
741	0.074636	0.018686	0.077108	-0.08274	0.033362	0.034125	-0.04656	-0.08273	0.077108	-0.08274	-0.04652	-0.04656	0.002053
742	0.074969	0.018791	0.07745	-0.08307	0.033511	0.034278	-0.04676	-0.08306	0.07745	-0.08307	-0.04672	-0.04676	0.00205
743	0.0753	0.018895	0.077791	-0.08341	0.03366	0.034431	-0.04696	-0.08339	0.077791	-0.08341	-0.04692	-0.04696	0.002047
744	0.075632	0.019	0.078132	-0.08374	0.033808	0.034585	-0.04716	-0.08373	0.078132	-0.08374	-0.04712	-0.04716	0.002045
745	0.075952	0.019101	0.078461	-0.08406	0.033951	0.034733	-0.04735	-0.08405	0.078461	-0.08406	-0.04732	-0.04735	0.002042
746	0.076256	0.019197	0.078773	-0.08436	0.034088	0.034873	-0.04753	-0.08435	0.078773	-0.08436	-0.0475	-0.04753	0.002039
747	0.076626	0.019314	0.079153	-0.08473	0.034253	0.035044	-0.04776	-0.08472	0.079153	-0.08473	-0.04772	-0.04776	0.002036
748	0.076957	0.019419	0.079494	-0.08506	0.034402	0.035197	-0.04796	-0.08505	0.079494	-0.08506	-0.04792	-0.04796	0.002033
749	0.077288	0.019524	0.079833	-0.08539	0.03455	0.03535	-0.04816	-0.08538	0.079833	-0.08539	-0.04812	-0.04816	0.00203
750	0.077619	0.01963	0.080173	-0.08572	0.034698	0.035503	-0.04835	-0.08571	0.080173	-0.08572	-0.04832	-0.04835	0.002027

## Sheet: Figure 8
Time	F8A P3	F8A T11	F8B P3	F8B T11	F8C P1	F8C T33	F8C T12	F8D P1	F8D T33
0	0.285076	0.284766	0.708974	0.708987	-0.24438	-0.24439	0.000813	0.004429	0.004414
1	0.291719	0.291429	0.718171	0.718186	-0.24477	-0.24478	0.000914	0.005632	0.005617
2	0.300403	0.300147	0.730857	0.730878	-0.24599	-0.246	0.001114	0.006839	0.006823
3	0.311132	0.310921	0.747039	0.747066	-0.24802	-0.24803	0.001415	0.008048	0.008033
4	0.323913	0.323756	0.766721	0.766758	-0.25088	-0.2509	0.00182	0.00926	0.009244
5	0.338752	0.338654	0.789908	0.789957	-0.25458	-0.25459	0.002335	0.010474	0.010457
6	0.355656	0.355619	0.816602	0.816664	-0.2591	-0.25912	0.002964	0.01169	0.011672
7	0.374633	0.374656	0.846808	0.846885	-0.26446	-0.26448	0.003712	0.012907	0.012888
8	0.395688	0.395768	0.880526	0.88062	-0.27067	-0.27068	0.004588	0.014124	0.014104
9	0.418827	0.41896	0.917757	0.917868	-0.27771	-0.27773	0.005596	0.015343	0.015321
10	0.444054	0.444233	0.958499	0.958629	-0.28561	-0.28564	0.006744	0.016561	0.016538
11	0.471374	0.471591	1.00275	1.0029	-0.29437	-0.29439	0.008041	0.01778	0.017755
12	0.500791	0.501037	1.0505	1.05068	-0.30398	-0.304	0.009492	0.018998	0.018972
13	0.532306	0.53257	1.10176	1.10195	-0.31445	-0.31448	0.011108	0.020216	0.020188
14	0.565918	0.566191	1.1565	1.15672	-0.3258	-0.32583	0.012894	0.021434	0.021404
15	0.60163	0.6019	1.21472	1.21497	-0.33801	-0.33804	0.014858	0.022651	0.022619
16	0.63944	0.639695	1.27642	1.27668	-0.35109	-0.35113	0.017009	0.023867	0.023833
17	0.679347	0.679573	1.34157	1.34186	-0.36505	-0.36509	0.019352	0.025082	0.025046
18	0.721347	0.721531	1.41016	1.41048	-0.37989	-0.37993	0.021896	0.026297	0.026258
19	0.765437	0.765564	1.48217	1.48252	-0.39561	-0.39565	0.024647	0.02751	0.027469
20	0.811612	0.811667	1.5576	1.55797	-0.41221	-0.41225	0.027611	0.028722	0.028679
21	0.859866	0.859834	1.63641	1.63682	-0.42969	-0.42974	0.030793	0.029934	0.029888
22	0.910193	0.910056	1.71859	1.71903	-0.44805	-0.44811	0.034199	0.031145	0.031095
23	0.962586	0.962328	1.80412	1.80459	-0.4673	-0.46736	0.037833	0.032355	0.032302
24	1.01704	1.01664	1.89298	1.89348	-0.48743	-0.48749	0.041701	0.033563	0.033508
25	1.07354	1.07298	1.98514	1.98568	-0.50844	-0.5085	0.045806	0.034772	0.034714
26	1.13208	1.13135	2.08059	2.08116	-0.53034	-0.5304	0.05015	0.035979	0.035918
27	1.19266	1.19173	2.17929	2.1799	-0.55311	-0.55318	0.054738	0.037186	0.037121
28	1.25526	1.25411	2.28123	2.28188	-0.57676	-0.57684	0.059572	0.038392	0.038324
29	1.31987	1.31849	2.38638	2.38707	-0.60129	-0.60137	0.064653	0.039598	0.039526
30	1.38649	1.38485	2.49472	2.49546	-0.62669	-0.62678	0.069984	0.040803	0.040728
31	1.4551	1.45318	2.60622	2.607	-0.65297	-0.65305	0.075565	0.042007	0.041929
32	1.5257	1.52347	2.72086	2.72169	-0.68011	-0.6802	0.081397	0.043211	0.043129
33	1.59827	1.59572	2.83862	2.83949	-0.70812	-0.70821	0.087481	0.044415	0.04433
34	1.67281	1.66991	2.95946	2.96038	-0.73699	-0.73709	0.093817	0.045618	0.045529
35	1.74929	1.74602	3.08337	3.08434	-0.76672	-0.76682	0.100405	0.046821	0.046728
36	1.82772	1.82406	3.21032	3.21134	-0.7973	-0.79741	0.107244	0.048024	0.047927
37	1.90808	1.90401	3.34028	3.34135	-0.82873	-0.82884	0.114334	0.049226	0.049126
38	1.99037	1.98585	3.47323	3.47436	-0.86101	-0.86113	0.121674	0.050429	0.050324
39	2.07456	2.06957	3.60915	3.61034	-0.89413	-0.89425	0.129262	0.051631	0.051522
40	2.16065	2.15517	3.748	3.74925	-0.92808	-0.92821	0.137097	0.052832	0.052719
41	2.24862	2.24264	3.88977	3.89108	-0.96287	-0.963	0.145178	0.054033	0.053916
42	2.33847	2.33195	4.03443	4.0358	-0.99848	-0.99862	0.153503	0.055234	0.055112
43	2.43017	2.4231	4.18195	4.18339	-1.03491	-1.03505	0.162069	0.056434	0.056308
44	2.52373	2.51607	4.3323	4.33381	-1.07215	-1.0723	0.170875	0.057634	0.057504
45	2.61912	2.61086	4.48547	4.48705	-1.11021	-1.11036	0.179919	0.058834	0.058699
46	2.71634	2.70745	4.64142	4.64307	-1.14907	-1.14922	0.189198	0.060033	0.059893
47	2.81537	2.80583	4.80013	4.80186	-1.18872	-1.18888	0.19871	0.061231	0.061087
48	2.91619	2.90598	4.96157	4.96337	-1.22916	-1.22933	0.208452	0.062429	0.06228
49	3.0188	3.00788	5.12572	5.1276	-1.27039	-1.27056	0.218421	0.063626	0.063472
50	3.12317	3.11154	5.29254	5.2945	-1.31239	-1.31257	0.228616	0.064822	0.064664
51	3.2293	3.21692	5.46201	5.46405	-1.35516	-1.35535	0.239033	0.066017	0.065854
52	3.33716	3.32403	5.6341	5.63623	-1.39869	-1.39889	0.249668	0.067212	0.067044
53	3.44675	3.43283	5.80879	5.811	-1.44298	-1.44318	0.260521	0.068405	0.068232
54	3.55805	3.54332	5.98604	5.98834	-1.48802	-1.48822	0.271586	0.069597	0.069419
55	3.67103	3.65548	6.16582	6.16821	-1.53379	-1.534	0.282862	0.070788	0.070605
56	3.78569	3.7693	6.34811	6.35059	-1.5803	-1.58052	0.294345	0.071978	0.071789
57	3.90263	3.88537	6.53397	6.53654	-1.62788	-1.62811	0.306027	0.073159	0.072965
58	4.01995	4.0018	6.72004	6.72271	-1.67546	-1.67569	0.31792	0.074353	0.074153
59	4.13956	4.1205	6.90971	6.91247	-1.72413	-1.72436	0.330005	0.075537	0.075332
60	4.26075	4.24076	7.10172	7.10459	-1.77348	-1.77372	0.342285	0.07672	0.07651
61	4.38352	4.36259	7.29607	7.29904	-1.82352	-1.82377	0.354756	0.077901	0.077685
62	4.50752	4.48562	7.49217	7.49524	-1.87405	-1.87431	0.367419	0.079089	0.078868
63	4.63376	4.61087	7.69172	7.6949	-1.92564	-1.9259	0.380259	0.080262	0.080035
64	4.76118	4.73729	7.89294	7.89623	-1.9777	-1.97797	0.393284	0.081437	0.081204
65	4.89011	4.8652	8.09638	8.09977	-2.03041	-2.03068	0.406488	0.082609	0.08237
66	5.02059	4.99465	8.30213	8.30564	-2.0838	-2.08409	0.419865	0.083777	0.083532
67	5.15195	5.12495	8.509	8.51262	-2.1375	-2.13779	0.433421	0.08495	0.084699
68	5.28574	5.25767	8.71968	8.72341	-2.19237	-2.19266	0.447132	0.086109	0.085852
69	5.42049	5.39134	8.93165	8.9355	-2.24759	-2.2479	0.461013	0.087269	0.087006
70	5.55665	5.52639	9.14567	9.14964	-2.30342	-2.30373	0.475056	0.088427	0.088158
71	5.69455	5.66318	9.36233	9.36642	-2.36005	-2.36037	0.48925	0.089577	0.089302
72	5.83358	5.80109	9.58057	9.58479	-2.41714	-2.41747	0.503601	0.090727	0.090445
73	5.97271	5.93905	9.79866	9.80299	-2.47412	-2.47445	0.518125	0.091885	0.091597
74	6.11483	6.08001	10.0215	10.0259	-2.53258	-2.53292	0.532767	0.093023	0.092728
75	6.25765	6.22166	10.2452	10.2498	-2.59128	-2.59163	0.547563	0.094162	0.093861
76	6.40172	6.36455	10.4707	10.4754	-2.65051	-2.65087	0.5625	0.095298	0.09499
77	6.54786	6.50949	10.6994	10.7042	-2.71072	-2.71109	0.577556	0.09642	0.096106
78	6.69356	6.65397	10.927	10.932	-2.77056	-2.77093	0.592779	0.097556	0.097235
79	6.84127	6.80044	11.1578	11.1629	-2.83134	-2.83172	0.608115	0.098678	0.09835
80	6.99014	6.94807	11.3902	11.3954	-2.89262	-2.89301	0.623578	0.099795	0.099461
81	7.14014	7.09682	11.6242	11.6296	-2.95438	-2.95478	0.639163	0.100908	0.100567
82	7.29109	7.24651	11.8596	11.8651	-3.01654	-3.01694	0.654871	0.102017	0.101669
83	7.44252	7.39665	12.0955	12.1011	-3.07883	-3.07925	0.670708	0.103127	0.102772
84	7.59665	7.54951	12.3356	12.3414	-3.14245	-3.14287	0.686621	0.104215	0.103854
85	7.7509	7.70247	12.5757	12.5816	-3.20602	-3.20645	0.702662	0.105307	0.104938
86	7.90615	7.85641	12.8172	12.8232	-3.27001	-3.27045	0.718809	0.106393	0.106017
87	8.06236	8.01131	13.06	13.0662	-3.33442	-3.33486	0.735057	0.107473	0.10709
88	8.21882	8.16643	13.3031	13.3095	-3.39886	-3.39931	0.751419	0.108553	0.108163
89	8.37756	8.32385	13.5497	13.5562	-3.4644	-3.46486	0.767844	0.109615	0.109218
90	8.5365	8.48144	13.7964	13.803	-3.52995	-3.53042	0.784376	0.110676	0.110272
91	8.69628	8.63987	14.0443	14.0511	-3.59586	-3.59634	0.800995	0.111731	0.111319
92	8.85786	8.80011	14.2949	14.3018	-3.66263	-3.66312	0.817675	0.112771	0.112352
93	9.01826	8.95913	14.5435	14.5505	-3.72871	-3.7292	0.834482	0.113821	0.113395
94	9.1804	9.11989	14.7946	14.8018	-3.79561	-3.79612	0.851343	0.114855	0.114422
95	9.34327	9.28139	15.0468	15.0542	-3.86282	-3.86334	0.868276	0.115883	0.115441
96	9.50683	9.44355	15.3	15.3075	-3.93032	-3.93084	0.88528	0.116903	0.116454
97	9.67112	9.60646	15.5541	15.5618	-3.99814	-3.99867	0.902347	0.117914	0.117458
98	9.83592	9.76985	15.809	15.8168	-4.06615	-4.06669	0.91948	0.118919	0.118455
99	10.0008	9.93334	16.0638	16.0718	-4.13416	-4.13471	0.936685	0.119921	0.119449
100	10.1674	10.0985	16.3212	16.3293	-4.20296	-4.20352	0.953918	0.120905	0.120426
101	10.3339	10.2636	16.5784	16.5867	-4.27172	-4.27228	0.971216	0.121886	0.121399
102	10.501	10.4292	16.8363	16.8447	-4.34067	-4.34125	0.988562	0.122858	0.122363
103	10.6693	10.5962	17.0961	17.1047	-4.41025	-4.41083	1.00593	0.123815	0.123312
104	10.8364	10.7618	17.3539	17.3626	-4.47914	-4.47974	1.02339	0.124776	0.124266
105	11.0048	10.9288	17.6136	17.6224	-4.54865	-4.54926	1.04086	0.125722	0.125204
106	11.1735	11.0961	17.8737	17.8827	-4.6183	-4.61892	1.05836	0.126659	0.126133
107	11.3425	11.2637	18.1342	18.1434	-4.6881	-4.68872	1.07589	0.127586	0.127052
108	11.5122	11.4319	18.3956	18.4049	-4.75815	-4.75878	1.09345	0.128502	0.12796
109	11.6823	11.6005	18.6576	18.6671	-4.82842	-4.82906	1.11102	0.129407	0.128857
110	11.8525	11.7694	18.9197	18.9294	-4.89874	-4.89939	1.12861	0.130303	0.129745
111	12.0226	11.938	19.1816	19.1913	-4.96896	-4.96962	1.14623	0.131191	0.130626
112	12.1926	12.1065	19.4431	19.453	-5.03909	-5.03976	1.16387	0.132072	0.131498
113	12.3626	12.2751	19.7047	19.7148	-5.10923	-5.10992	1.18152	0.132943	0.13236
114	12.5328	12.4438	19.9665	19.9768	-5.17948	-5.18017	1.19917	0.133802	0.133212
115	12.7032	12.6128	20.2286	20.2389	-5.2498	-5.2505	1.21682	0.13465	0.134051
116	12.8736	12.7817	20.4906	20.5011	-5.32012	-5.32083	1.23447	0.135487	0.13488
117	13.0439	12.9506	20.7524	20.763	-5.39039	-5.39111	1.25212	0.136313	0.135698
118	13.2142	13.1193	21.014	21.0248	-5.46063	-5.46136	1.26976	0.137129	0.136505
119	13.3863	13.2901	21.2786	21.2895	-5.53184	-5.53258	1.28733	0.13792	0.137288
120	13.5574	13.4597	21.5414	21.5525	-5.60248	-5.60323	1.30491	0.138706	0.138066
121	13.7284	13.6293	21.8041	21.8153	-5.67313	-5.67389	1.32247	0.13948	0.138832
122	13.8994	13.7988	22.0667	22.0781	-5.74378	-5.74455	1.34001	0.140241	0.139585
123	14.0699	13.9679	22.3286	22.3401	-5.81421	-5.81499	1.35752	0.140992	0.140328
124	14.2399	14.1364	22.5895	22.6012	-5.88437	-5.88515	1.37502	0.141732	0.14106
125	14.4118	14.307	22.8536	22.8654	-5.95556	-5.95636	1.39241	0.142447	0.141766
126	14.5824	14.4761	23.1154	23.1274	-6.02606	-6.02687	1.4098	0.143156	0.142467
127	14.7528	14.6451	23.3769	23.3891	-6.09649	-6.09731	1.42715	0.143851	0.143154
128	14.9229	14.8138	23.6381	23.6503	-6.16683	-6.16766	1.44445	0.144533	0.143828
129	15.0924	14.9819	23.8982	23.9106	-6.2369	-6.23773	1.4617	0.145204	0.14449
130	15.2612	15.1494	24.1574	24.1699	-6.30667	-6.30752	1.47892	0.145862	0.14514
131	15.4299	15.3166	24.4162	24.4289	-6.37637	-6.37723	1.49606	0.146506	0.145776
132	15.5987	15.4841	24.6753	24.6882	-6.44623	-6.44709	1.51314	0.147132	0.146394
133	15.7678	15.6518	24.9349	24.9479	-6.51625	-6.51712	1.53013	0.147741	0.146995
134	15.9369	15.8195	25.1943	25.2075	-6.58629	-6.58718	1.54704	0.148334	0.14758
135	16.1057	15.987	25.4533	25.4666	-6.65624	-6.65713	1.56387	0.148912	0.14815
136	16.2721	16.152	25.7087	25.7222	-6.72506	-6.72597	1.58068	0.149485	0.148714
137	16.4388	16.3174	25.9646	25.9781	-6.79408	-6.795	1.59739	0.15004	0.149261
138	16.605	16.4822	26.2196	26.2333	-6.86289	-6.86381	1.61402	0.150579	0.149792
139	16.7692	16.6451	26.4717	26.4855	-6.93079	-6.93172	1.6306	0.151108	0.150313
140	16.9355	16.8101	26.7271	26.741	-6.99981	-7.00076	1.64701	0.151612	0.150809
141	17.0999	16.9732	26.9794	26.9935	-7.06791	-7.06886	1.66337	0.152106	0.151294
142	17.2636	17.1356	27.2307	27.245	-7.13574	-7.1367	1.67964	0.152584	0.151765
143	17.4265	17.2972	27.481	27.4954	-7.20329	-7.20426	1.69581	0.153047	0.15222
144	17.5886	17.458	27.7299	27.7444	-7.27045	-7.27143	1.71188	0.153495	0.152659
145	17.7499	17.6181	27.9777	27.9924	-7.33733	-7.33832	1.72784	0.153927	0.153084
146	17.9111	17.778	28.2254	28.2402	-7.40421	-7.40522	1.74369	0.154342	0.15349
147	18.0725	17.9381	28.4734	28.4883	-7.47128	-7.47229	1.75939	0.154736	0.153877
148	18.2299	18.0943	28.7154	28.7305	-7.53648	-7.5375	1.77506	0.155127	0.15426
149	18.388	18.2512	28.9586	28.9738	-7.60212	-7.60315	1.79057	0.155496	0.154621
150	18.5453	18.4072	29.2004	29.2157	-7.66739	-7.66843	1.80596	0.155849	0.154966
151	18.7015	18.5623	29.4409	29.4563	-7.73228	-7.73333	1.82122	0.156185	0.155294
152	18.8578	18.7174	29.6814	29.6969	-7.79728	-7.79834	1.83634	0.156501	0.155602
153	19.0111	18.8695	29.9174	29.9331	-7.8609	-7.86196	1.85138	0.156808	0.155902
154	19.1644	19.0216	30.1534	30.1692	-7.92459	-7.92567	1.86625	0.157096	0.156182
155	19.3232	19.1789	30.3815	30.3974	-7.99007	-7.99115	1.8827	0.15372	0.152799
156	19.4952	19.3487	30.597	30.6129	-8.06002	-8.06111	1.90239	0.143036	0.142107
157	19.6789	19.5294	30.7975	30.8133	-8.13372	-8.13482	1.92533	0.125054	0.124118
158	19.8766	19.7233	30.9865	31.0021	-8.21226	-8.21336	1.95147	0.099781	0.098839
159	20.0855	19.9278	31.1603	31.1756	-8.2944	-8.2955	1.98081	0.067244	0.066295
160	20.3076	20.1448	31.3219	31.3368	-8.38107	-8.38218	2.01329	0.027466	0.02651
161	20.5406	20.3719	31.4683	31.4825	-8.47126	-8.47237	2.04891	-0.01952	-0.02048
162	20.787	20.6116	31.6033	31.6168	-8.56617	-8.56727	2.08757	-0.07367	-0.07464
163	21.0445	20.8618	31.7241	31.7367	-8.66483	-8.66593	2.12925	-0.13495	-0.13593
164	21.3129	21.1222	31.8306	31.8421	-8.76714	-8.76825	2.17391	-0.2033	-0.20428
165	21.5926	21.3932	31.9241	31.9343	-8.87345	-8.87455	2.22145	-0.27867	-0.27965
166	21.8831	21.6743	32.0042	32.0128	-8.98354	-8.98463	2.27184	-0.36099	-0.36198
167	22.1841	21.9652	32.071	32.0777	-9.09734	-9.09843	2.32498	-0.4502	-0.45119
168	22.4952	22.2655	32.1244	32.129	-9.21479	-9.21587	2.38083	-0.54622	-0.54721
169	22.8161	22.575	32.1646	32.1667	-9.3358	-9.33687	2.43929	-0.64897	-0.64997
170	23.1464	22.8933	32.1916	32.1909	-9.46028	-9.46134	2.50029	-0.75837	-0.75937
171	23.4858	23.2201	32.2054	32.2015	-9.58814	-9.58919	2.56377	-0.87434	-0.87533
172	23.8338	23.555	32.2062	32.1987	-9.71928	-9.72033	2.62962	-0.99677	-0.99776
173	24.1902	23.8977	32.194	32.1825	-9.85361	-9.85465	2.69779	-1.12557	-1.12656
174	24.5544	24.2479	32.1688	32.1529	-9.99102	-9.99205	2.76817	-1.26063	-1.26162
175	24.9262	24.6051	32.1309	32.11	-10.1314	-10.1324	2.84071	-1.40185	-1.40283
176	25.3052	24.9691	32.0801	32.0538	-10.2746	-10.2756	2.91531	-1.54912	-1.55009
177	25.6911	25.3396	32.0167	31.9845	-10.4206	-10.4216	2.99189	-1.70231	-1.70327
178	26.0833	25.7163	31.9406	31.9021	-10.5692	-10.5702	3.07038	-1.86131	-1.86225
179	26.4798	26.0968	31.8482	31.8027	-10.7191	-10.7201	3.15075	-2.02605	-2.02698
180	26.886	26.4869	31.7512	31.6982	-10.8738	-10.8747	3.23276	-2.19621	-2.19712
181	27.2957	26.8803	31.638	31.577	-11.0294	-11.0304	3.3165	-2.37186	-2.37275
182	27.7107	27.2788	31.5127	31.4431	-11.1872	-11.1882	3.40185	-2.55278	-2.55364
183	28.127	27.6786	31.3679	31.289	-11.3447	-11.3456	3.48885	-2.739	-2.73983
184	28.5447	28.0796	31.2036	31.1148	-11.5018	-11.5027	3.57745	-2.93041	-2.9312
185	28.9637	28.482	31.0199	30.9206	-11.6583	-11.6592	3.66757	-3.12689	-3.12764
186	29.3847	28.8864	30.8185	30.7079	-11.8146	-11.8154	3.75917	-3.32827	-3.32897
187	29.8055	29.2909	30.5948	30.4723	-11.969	-11.9699	3.85227	-3.53455	-3.5352
188	30.2283	29.6974	30.3536	30.2185	-12.1229	-12.1238	3.94676	-3.74548	-3.74607
189	30.6523	30.1054	30.0936	29.9451	-12.2757	-12.2765	4.04264	-3.96095	-3.96149
190	31.0774	30.5149	29.8143	29.6518	-12.4269	-12.4278	4.13989	-4.18086	-4.18132
191	31.5049	30.927	29.5191	29.3418	-12.5775	-12.5783	4.23844	-4.40495	-4.40533
192	31.9326	31.3399	29.2026	29.0098	-12.7255	-12.7263	4.33838	-4.63325	-4.63355
193	32.3623	31.7553	28.8696	28.6605	-12.8722	-12.873	4.43963	-4.86546	-4.86567
194	32.7937	32.1729	28.519	28.2929	-13.017	-13.0178	4.5422	-5.10147	-5.10157
195	33.2271	32.5931	28.1521	27.9083	-13.16	-13.1608	4.64609	-5.34106	-5.34104
196	33.6618	33.0152	27.7663	27.5041	-13.3002	-13.301	4.75137	-5.58418	-5.58403
197	34.0985	33.4402	27.3645	27.083	-13.4383	-13.4391	4.85801	-5.83055	-5.83026
198	34.5378	33.8684	26.9479	26.6467	-13.5742	-13.575	4.96601	-6.07994	-6.07949
199	34.979	34.2995	26.5151	26.1933	-13.7074	-13.7082	5.07544	-6.33226	-6.33162
200	35.4233	34.7346	26.0694	25.7264	-13.8384	-13.8393	5.18625	-6.58716	-6.58632
201	35.8688	35.1718	25.6046	25.2396	-13.9653	-13.9661	5.2987	-6.84476	-6.84367
202	36.3177	35.6132	25.1279	24.7405	-14.0898	-14.0906	5.41261	-7.10454	-7.10317
203	36.7692	36.0586	24.6377	24.2272	-14.2111	-14.212	5.52811	-7.36639	-7.36469
204	37.224	36.5081	24.1353	23.7012	-14.3295	-14.3303	5.6452	-7.63008	-7.62795
205	37.6814	36.9615	23.6189	23.1606	-14.4439	-14.4448	5.76406	-7.89552	-7.89286
206	38.1426	37.4198	23.0932	22.6104	-14.5556	-14.5566	5.88456	-8.16232	-8.15895
207	38.6063	37.882	22.553	22.0451	-14.6627	-14.6637	6.00704	-8.43069	-8.42628
208	39.0733	38.3487	22.0003	21.4669	-14.7653	-14.7664	6.1315	-8.70054	-8.69454
209	39.5454	38.8218	21.4459	20.8871	-14.8668	-14.868	6.25747	-8.9717	-8.96292
210	40.0202	39.2991	20.8767	20.2921	-14.9625	-14.9639	6.38576	-9.24665	-9.23188
211	40.499	39.7818	20.2999	19.6894	-15.0541	-15.0561	6.51608	-9.53153	-9.50083
212	40.9819	40.27	19.7151	19.0787	-15.1403	-15.1442	6.64856	-9.85033	-9.76953
213	41.4693	40.7642	19.126	18.464	-15.2189	-15.2292	6.78304	-10.29	-10.0375
214	41.96	41.2634	18.5241	17.8366	-15.2908	-15.3079	6.92028	-10.7411	-10.3051
215	42.4556	41.7689	17.9194	17.2067	-15.3593	-15.3833	7.05965	-11.1941	-10.5714
216	42.9557	42.2805	17.3092	16.572	-15.4234	-15.4543	7.20146	-11.6487	-10.8363
217	43.4605	42.7982	16.6951	15.9341	-15.4833	-15.5212	7.34571	-12.1034	-11.0994
218	43.97	43.3221	16.0759	15.2918	-15.5384	-15.5832	7.49264	-12.5584	-11.3606
219	44.4849	43.8524	15.4576	14.6516	-15.6305	-15.6421	7.64176	-13.0094	-11.6193
220	45.0047	44.3891	14.8296	14.0028	-15.9412	-15.6939	7.79429	-13.4567	-11.8758
221	45.53	44.9323	14.2049	13.3569	-16.2248	-15.7425	7.94917	-13.9005	-12.1293
222	46.0629	45.4822	13.5695	12.7111	-16.5068	-15.7864	8.10682	-14.3413	-12.3797
223	46.6124	46.0386	12.8759	12.0658	-16.7886	-15.8257	8.26732	-14.7787	-12.6267
224	47.176	46.6015	12.1424	11.4227	-17.0653	-15.8605	8.43061	-15.2119	-12.87
225	47.7443	47.1711	11.4217	10.7815	-17.3554	-15.8905	8.5968	-15.6413	-13.1092
226	48.3194	47.747	10.7068	10.1432	-17.7637	-15.916	8.76589	-16.0702	-13.3442
227	48.9021	48.3294	9.99435	9.5086	-18.1925	-15.9369	8.93786	-16.4944	-13.5746
228	49.492	48.9179	9.28816	8.87819	-18.6161	-15.9531	9.1127	-16.9122	-13.8001
229	50.0888	49.5123	8.59024	8.25264	-19.0349	-15.9649	9.29037	-17.3235	-14.0204
230	50.6923	50.1124	7.90186	7.6326	-19.447	-15.9721	9.47083	-17.7278	-14.2354
231	51.3019	50.7177	7.22427	7.01866	-19.8513	-15.9748	9.654	-18.1254	-14.4447
232	51.917	51.3278	6.55902	6.41144	-20.2484	-15.9731	9.83977	-18.5197	-14.648
233	52.5369	51.9421	5.90765	5.81155	-20.6405	-15.967	10.028	-18.9379	-14.8451
234	53.1607	52.5598	5.27142	5.21956	-21.0283	-15.9566	10.2186	-19.3748	-15.0358
235	53.7876	53.1803	4.65152	4.63609	-21.4126	-15.942	10.4113	-19.8117	-15.2198
236	54.4169	53.8027	4.04883	4.06171	-21.795	-15.9231	10.6059	-20.2119	-15.3969
237	55.0474	54.4259	3.46408	3.497	-22.1758	-15.9001	10.8021	-20.5655	-15.5668
238	55.678	55.0488	2.89789	2.94261	-22.5501	-15.8731	10.9997	-20.8917	-15.7293
239	56.3076	55.67	2.35072	2.39913	-22.9078	-15.8422	11.1983	-21.2052	-15.8843
240	56.9345	56.2881	1.82288	1.86717	-23.2537	-15.8073	11.3974	-21.5084	-16.0314
241	57.5575	56.9014	1.3146	1.34734	-23.5848	-15.7686	11.5967	-21.8036	-16.1706
242	58.1748	57.5083	0.826004	0.840249	-23.8983	-15.7261	11.7957	-22.0888	-16.3017
243	58.7846	58.1068	0.357122	0.346518	-24.1901	-15.68	11.9938	-22.3607	-16.4244
244	59.3849	58.695	-0.09208	-0.13323	-24.4594	-15.6303	12.1905	-22.6187	-16.5386
245	59.9738	59.2707	-0.5217	-0.59836	-24.7097	-15.577	12.3852	-22.8659	-16.6441
246	60.5489	59.8316	-0.93188	-1.04823	-24.9418	-15.5202	12.5771	-23.1044	-16.7409
247	61.1116	60.3791	-1.32698	-1.48703	-25.1546	-15.4584	12.7674	-23.3377	-16.8291
248	61.6482	60.8995	-1.69458	-1.89951	-25.3388	-15.3965	12.9501	-23.5582	-16.9077
249	62.1676	61.4015	-2.04753	-2.29961	-25.512	-15.3296	13.1298	-23.7715	-16.9774
250	62.6632	61.8787	-2.38084	-2.68152	-25.6743	-15.2593	13.3039	-23.9735	-17.0378
251	63.1298	62.3232	-2.69941	-3.04434	-25.8255	-15.1856	13.4681	-24.1677	-17.0896
252	63.5629	62.7279	-3.02528	-3.38511	-25.9658	-15.1108	13.6212	-24.3479	-17.1297
253	63.9671	63.1017	-3.34349	-3.70969	-26.1004	-15.031	13.7675	-24.514	-17.159
254	64.3307	63.4356	-3.63188	-4.00662	-26.2233	-14.9491	13.9033	-24.6579	-17.1784
255	64.6566	63.7322	-3.89975	-4.28318	-26.3355	-14.8639	14.0297	-24.7856	-17.1889
256	64.9456	63.9921	-4.15027	-4.54162	-26.4382	-14.7746	14.1473	-24.8975	-17.1907
257	65.191	64.2088	-4.3801	-4.77817	-26.5289	-14.6828	14.2537	-24.9909	-17.1836
258	65.3843	64.3746	-4.57938	-4.98177	-26.6029	-14.5912	14.345	-25.0586	-17.1665
259	65.5436	64.5063	-4.76902	-5.17426	-26.6708	-14.4932	14.4292	-25.1136	-17.141
260	65.6545	64.5907	-4.93407	-5.34025	-26.7247	-14.3935	14.4998	-25.1467	-17.1057
261	65.7174	64.6291	-5.07593	-5.48212	-26.766	-14.2915	14.5568	-25.1596	-17.0596
262	65.7376	64.6253	-5.2013	-5.60491	-26.7968	-14.1856	14.6019	-25.1549	-17.005
263	65.703	64.5682	-5.29792	-5.69614	-26.8089	-14.0796	14.6307	-25.1241	-16.9409
264	65.6259	64.4696	-5.3776	-5.76841	-26.8096	-13.9695	14.6481	-25.0753	-16.868
265	65.5018	64.3256	-5.43541	-5.8174	-26.7961	-13.8571	14.6527	-25.0061	-16.786
266	65.3305	64.1362	-5.47062	-5.84254	-26.768	-13.7423	14.6442	-24.9158	-16.6946
267	65.1112	63.9011	-5.48147	-5.84248	-26.7243	-13.6259	14.6225	-24.804	-16.594
268	64.8486	63.6247	-5.47218	-5.82158	-26.6672	-13.5065	14.5891	-24.6736	-16.4845
269	64.5436	63.3076	-5.44361	-5.78035	-26.5969	-13.3843	14.5439	-24.5247	-16.3662
270	64.1861	62.9407	-5.38482	-5.70764	-26.5063	-13.2629	14.4825	-24.3507	-16.2387
271	63.79	62.5363	-5.31	-5.6172	-26.4036	-13.1383	14.4097	-24.1604	-16.1033
272	63.3522	62.0918	-5.21425	-5.50435	-26.2859	-13.0122	14.3239	-23.9511	-15.9598
273	62.874	61.6086	-5.0978	-5.36937	-26.1538	-12.8846	14.2249	-23.7236	-15.8088
274	62.3562	61.0885	-4.95839	-5.2116	-26.0076	-12.7558	14.1127	-23.4786	-15.6482
275	61.8009	60.5327	-4.79832	-5.0323	-25.8466	-12.6261	13.9885	-23.2156	-15.4798
276	61.2085	59.9419	-4.61437	-4.82861	-25.6698	-12.4961	13.8516	-22.9342	-15.3036
277	60.5893	59.3253	-4.41708	-4.61128	-25.4835	-12.3629	13.7067	-22.6403	-15.1207
278	59.948	58.6874	-4.20998	-4.38425	-25.2904	-12.2254	13.5553	-22.3377	-14.9312
279	59.2808	58.0251	-3.98872	-4.14376	-25.0861	-12.0856	13.3958	-22.0237	-14.7357
280	58.5998	57.3494	-3.76544	-3.90184	-24.8801	-11.9393	13.2332	-21.7065	-14.5346
281	57.8992	56.6553	-3.53171	-3.65107	-24.6663	-11.7895	13.0645	-21.3817	-14.3279
282	57.1813	55.9451	-3.28753	-3.3903	-24.4473	-11.6356	12.8904	-21.0476	-14.115
283	56.4465	55.218	-3.03771	-3.11994	-24.2235	-11.4783	12.7106	-20.7052	-13.8953
284	55.6966	54.4741	-2.79114	-2.84092	-23.9969	-11.3179	12.525	-20.3555	-13.6688
285	54.9295	53.7138	-2.53128	-2.55106	-23.7628	-11.1549	12.3318	-20.0014	-13.4381
286	54.1556	52.9473	-2.26969	-2.26241	-23.5281	-10.9864	12.1374	-19.647	-13.2032
287	53.3688	52.1691	-1.99742	-1.96534	-23.2865	-10.8157	11.9382	-19.2874	-12.9638
288	52.5724	51.3821	-1.71809	-1.66377	-23.0404	-10.6421	11.7358	-18.925	-12.7202
289	51.7685	50.5884	-1.43426	-1.36047	-22.7913	-10.4647	11.5312	-18.5615	-12.473
290	50.955	49.7862	-1.1419	-1.05136	-22.5363	-10.2855	11.323	-18.1952	-12.2221
291	50.1329	48.9765	-0.84183	-0.7374	-22.2759	-10.1043	11.1115	-17.8267	-11.9679
292	49.3028	48.1598	-0.53399	-0.41866	-22.0099	-9.92154	10.8968	-17.4565	-11.7105
293	48.4709	47.3417	-0.23016	-0.10696	-21.7457	-9.73355	10.6829	-17.0904	-11.451
294	47.6308	46.5165	0.082556	0.210569	-21.4747	-9.54498	10.4655	-16.7226	-11.1889
295	46.7852	45.6868	0.3992	0.528934	-21.1998	-9.35453	10.2463	-16.3555	-10.9246
296	45.9346	44.8529	0.719286	0.847633	-20.9213	-9.16235	10.0255	-15.9897	-10.6585
297	45.0778	44.0138	1.04628	1.16998	-20.6364	-8.96995	9.80202	-15.6239	-10.3907
298	44.2197	43.1739	1.36781	1.48408	-20.3532	-8.77357	9.57956	-15.2635	-10.122
299	43.3561	42.3295	1.69522	1.80085	-20.0639	-8.57731	9.35485	-14.9038	-9.85215
300	42.4888	41.4823	2.02405	2.11604	-19.7711	-8.38006	9.12921	-14.547	-9.58157
301	41.6182	40.6325	2.35375	2.42919	-19.475	-8.182	8.90281	-14.1933	-9.31056
302	40.744	39.7799	2.68624	2.74212	-19.1741	-7.98411	8.67525	-13.8421	-9.03928
303	39.8683	38.9265	3.01365	3.04763	-18.8732	-7.78417	8.44851	-13.4962	-8.76832
304	38.9897	38.0709	3.34271	3.35207	-18.5677	-7.58478	8.22099	-13.1534	-8.49763
305	38.1091	37.2141	3.67036	3.6528	-18.2594	-7.38532	7.99346	-12.8144	-8.22756
306	37.2278	36.357	3.99118	3.94508	-17.9515	-7.18441	7.7672	-12.4811	-7.95857
307	36.3439	35.4981	4.31879	4.24156	-17.6348	-6.98696	7.53923	-12.1488	-7.69034
308	35.4601	34.6397	4.63806	4.52886	-17.3189	-6.78843	7.31293	-11.8219	-7.4237
309	34.5764	33.7816	4.95287	4.81098	-17.001	-6.59058	7.08746	-11.4988	-7.15869
310	33.6933	32.9243	5.26227	5.08759	-16.6814	-6.39361	6.86303	-11.1791	-6.89557
311	32.8117	32.0684	5.56214	5.35549	-16.3626	-6.19663	6.64047	-10.8634	-6.63468
312	31.9317	31.2141	5.86136	5.623	-16.0383	-6.00304	6.41819	-10.5487	-6.37591
313	31.0543	30.3622	6.14984	5.8812	-15.7153	-5.8098	6.19823	-10.2374	-6.11985
314	30.18	29.5134	6.4297	6.13269	-15.3914	-5.61817	5.98022	-9.92827	-5.8666
315	29.309	28.6682	6.70546	6.38042	-15.0646	-5.42955	5.76379	-9.61949	-5.61628
316	28.4426	27.8274	6.9707	6.62158	-14.737	-5.24317	5.54969	-9.30993	-5.36919
317	27.5829	26.9914	7.20836	6.84981	-14.414	-5.05686	5.33924	-8.99997	-5.12577
318	26.7317	26.1616	7.43013	7.07788	-14.0858	-4.87577	5.13039	-8.68478	-4.88577
319	25.8872	25.3384	7.63961	7.29822	-13.7578	-4.69726	4.9247	-8.36946	-4.64967
320	25.0504	24.5228	7.83867	7.51142	-13.4295	-4.52182	4.72227	-8.05556	-4.41764
321	24.2217	23.7154	8.02825	7.71668	-13.1014	-4.34938	4.52346	-7.74438	-4.1899
322	23.4023	22.9175	8.21119	7.91606	-12.7722	-4.18098	4.32816	-7.43606	-3.96658
323	22.5927	22.1295	8.38465	8.10628	-12.4446	-4.01557	4.13707	-7.13307	-3.74797
324	21.7943	21.3527	8.5514	8.2898	-12.1168	-3.85433	3.95005	-6.83518	-3.53418
325	21.0079	20.5876	8.70952	8.46447	-11.7909	-3.69665	3.76759	-6.54385	-3.32544
326	20.2344	19.8353	8.85964	8.6308	-11.4669	-3.54292	3.5898	-6.25922	-3.12193
327	19.4741	19.0959	8.99812	8.78499	-11.1478	-3.39184	3.41729	-5.98307	-2.9239
328	18.7303	18.3726	9.13521	8.93729	-10.8264	-3.24766	3.24911	-5.71164	-2.73128
329	18.0016	17.664	9.26051	9.07719	-10.5109	-3.10641	3.08656	-5.44921	-2.54447
330	17.2899	16.9717	9.37781	9.20842	-10.1989	-2.96973	2.92938	-5.19449	-2.36356
331	16.5965	16.2972	9.48831	9.33219	-9.88997	-2.83828	2.77762	-4.94716	-2.18866
332	15.9203	15.6392	9.58519	9.44159	-9.58948	-2.70946	2.63197	-4.7099	-2.02009
333	15.2639	15.0002	9.67393	9.54215	-9.29373	-2.58563	2.49205	-4.48072	-1.85785
334	14.6283	14.3813	9.75535	9.63467	-9.00253	-2.46726	2.35789	-4.25941	-1.70208
335	14.0133	13.7823	9.82589	9.71559	-8.71881	-2.35305	2.22982	-4.04733	-1.55299
336	13.4203	13.2044	9.88752	9.78688	-8.44152	-2.24393	2.10774	-3.84381	-1.41066
337	12.8489	12.6473	9.93694	9.84524	-8.1733	-2.1387	1.99188	-3.65005	-1.27528
338	12.3023	12.1143	9.98127	9.89786	-7.90955	-2.04035	1.88185	-3.46357	-1.14685
339	11.7786	11.6033	10.0131	9.93728	-7.65573	-1.946	1.77804	-3.28701	-1.02561
340	11.2792	11.1158	10.0344	9.96561	-7.4107	-1.85659	1.68032	-3.11962	-0.91164
341	10.8039	10.6515	10.0438	9.98133	-7.17575	-1.77161	1.58869	-2.96194	-0.80505
342	10.3551	10.213	10.0456	9.98891	-6.9483	-1.69294	1.50293	-2.81247	-0.70589
343	9.9318	9.79915	10.0363	9.98477	-6.73095	-1.61921	1.42311	-2.67241	-0.61429
344	9.53347	9.40952	10.0135	9.9666	-6.52539	-1.54957	1.34921	-2.54251	-0.53037
345	9.16195	9.04594	9.98076	9.93802	-6.3296	-1.48553	1.28102	-2.42159	-0.45417
346	8.81629	8.70749	9.93504	9.89595	-6.14569	-1.42592	1.21851	-2.31062	-0.38579
347	8.49888	8.39658	9.8813	9.84544	-5.97089	-1.37277	1.16147	-2.20799	-0.32524
348	8.20882	8.11234	9.81678	9.78373	-5.80707	-1.32503	1.10986	-2.11458	-0.27262
349	7.94381	7.85248	9.7357	9.70503	-5.65771	-1.28045	1.06366	-2.03219	-0.22803
350	7.70716	7.62035	9.6453	9.61665	-5.5188	-1.24192	1.02264	-1.95852	-0.19144
351	7.49934	7.41642	9.54621	9.51925	-5.39021	-1.2097	0.986716	-1.89338	-0.16289
352	7.31607	7.23646	9.42846	9.40283	-5.27756	-1.17988	0.955918	-1.83981	-0.1425
353	7.16238	7.08549	9.30309	9.27849	-5.17493	-1.15678	0.930051	-1.79443	-0.13018
354	7.03625	6.96151	9.16533	9.14145	-5.08506	-1.13852	0.909118	-1.75869	-0.12599
355	6.92414	6.85126	9.02158	8.99827	-5.00171	-1.1227	0.890702	-1.72785	-0.12585
356	6.81244	6.7414	8.87833	8.85558	-4.91855	-1.10693	0.872405	-1.69713	-0.12569
357	6.70008	6.63086	8.73307	8.71087	-4.83689	-1.09027	0.854258	-1.66728	-0.12552
358	6.58968	6.52226	8.59166	8.57001	-4.75374	-1.07494	0.836216	-1.63661	-0.12529
359	6.47888	6.41324	8.44885	8.42775	-4.67183	-1.05893	0.818322	-1.60666	-0.12505
360	6.36843	6.30455	8.30627	8.2857	-4.59036	-1.04286	0.800569	-1.57697	-0.12479
361	6.25839	6.19624	8.16405	8.14401	-4.50927	-1.02676	0.782958	-1.5475	-0.1245
362	6.14854	6.08811	8.0217	8.00219	-4.42884	-1.01046	0.765496	-1.51841	-0.12419
363	6.03881	5.98006	7.87903	7.86003	-4.34918	-0.99387	0.748185	-1.48975	-0.12387
364	5.92938	5.87229	7.73645	7.71795	-4.27013	-0.97714	0.731027	-1.46144	-0.12352
365	5.82246	5.76702	7.59877	7.58078	-4.18936	-0.96204	0.714009	-1.43213	-0.1231
366	5.71465	5.66083	7.45853	7.44104	-4.11054	-0.94582	0.69716	-1.40393	-0.12269
367	5.60731	5.55509	7.3187	7.3017	-4.03223	-0.92955	0.680474	-1.376	-0.12225
368	5.50053	5.44987	7.17944	7.16292	-3.95441	-0.9133	0.663953	-1.34832	-0.12179
369	5.3938	5.3447	7.03971	7.02365	-3.87756	-0.89667	0.6476	-1.32118	-0.12132
370	5.28854	5.24095	6.90247	6.88689	-3.80035	-0.88075	0.631415	-1.29379	-0.1208
371	5.18341	5.13732	6.76487	6.74974	-3.72412	-0.86448	0.615406	-1.26694	-0.12026
372	5.07886	5.03424	6.62785	6.61317	-3.64845	-0.84821	0.599573	-1.24036	-0.1197
373	4.97575	4.93258	6.49327	6.47904	-3.57256	-0.83258	0.58392	-1.21361	-0.1191
374	4.87161	4.82987	6.3558	6.342	-3.49881	-0.81571	0.568446	-1.18805	-0.11851
375	4.76893	4.72858	6.22077	6.2074	-3.42489	-0.79947	0.553157	-1.16234	-0.11788
376	4.66694	4.62796	6.0865	6.07355	-3.35154	-0.78328	0.538056	-1.13689	-0.11723
377	4.5656	4.52797	5.95294	5.9404	-3.27883	-0.76709	0.523144	-1.11175	-0.11655
378	4.46518	4.42887	5.82063	5.8085	-3.20654	-0.7511	0.508426	-1.08679	-0.11584
379	4.36578	4.33076	5.68976	5.67803	-3.13463	-0.73537	0.493904	-1.06196	-0.11511
380	4.26585	4.2321	5.55704	5.5457	-3.06447	-0.71874	0.479569	-1.0381	-0.11437
381	4.16739	4.13489	5.42673	5.41577	-2.99432	-0.7027	0.465438	-1.01415	-0.1136
382	4.06946	4.03817	5.29678	5.2862	-2.92506	-0.68653	0.451506	-0.99062	-0.1128
383	3.9728	3.94271	5.16879	5.15858	-2.85605	-0.67077	0.437783	-0.96715	-0.11198
384	3.87669	3.84776	5.04122	5.03137	-2.78795	-0.65488	0.424262	-0.94411	-0.11114
385	3.78034	3.75255	4.9124	4.9029	-2.72138	-0.63831	0.410931	-0.9219	-0.11029
386	3.6869	3.66023	4.78893	4.77978	-2.65386	-0.62328	0.397842	-0.89897	-0.10938
387	3.59329	3.5677	4.66431	4.6555	-2.58789	-0.60759	0.384948	-0.87686	-0.10847
388	3.5005	3.47598	4.54068	4.5322	-2.52268	-0.59196	0.372266	-0.85507	-0.10754
389	3.40862	3.38513	4.41816	4.41	-2.45819	-0.57641	0.359799	-0.83359	-0.10659
390	3.31721	3.29474	4.29588	4.28804	-2.39475	-0.56066	0.34754	-0.81262	-0.10562
391	3.22751	3.20601	4.17635	4.16882	-2.3315	-0.54554	0.335514	-0.7916	-0.10461
392	3.13834	3.1178	4.05715	4.04992	-2.2693	-0.53024	0.323699	-0.77107	-0.10359
393	3.05009	3.03049	3.9391	3.93216	-2.2079	-0.51503	0.312105	-0.75087	-0.10255
394	2.96348	2.94478	3.82364	3.81699	-2.14682	-0.50037	0.300747	-0.7307	-0.10148
395	2.87649	2.85868	3.70662	3.70024	-2.08746	-0.4849	0.289581	-0.71143	-0.10041
396	2.79115	2.77419	3.5922	3.5861	-2.02846	-0.46999	0.278655	-0.6922	-0.0993
397	2.70682	2.6907	3.47908	3.47324	-1.97026	-0.4552	0.267954	-0.67328	-0.09818
398	2.62349	2.60817	3.36722	3.36164	-1.9129	-0.44051	0.257478	-0.6547	-0.09704
399	2.54131	2.52678	3.25695	3.25162	-1.85629	-0.42602	0.247232	-0.63638	-0.09587
400	2.46028	2.4465	3.14821	3.14312	-1.80046	-0.41172	0.237217	-0.61835	-0.09468
401	2.38017	2.36713	3.04057	3.03572	-1.74557	-0.39746	0.227426	-0.6007	-0.09348
402	2.3008	2.28847	2.93363	2.92901	-1.69173	-0.38311	0.217855	-0.58351	-0.09226
403	2.22216	2.21052	2.82739	2.82299	-1.63896	-0.36868	0.208502	-0.56677	-0.09103
404	2.1456	2.13462	2.72457	2.72039	-1.58648	-0.35501	0.199407	-0.54998	-0.08976
405	2.06977	2.05943	2.62244	2.61846	-1.5351	-0.34124	0.19053	-0.53366	-0.08848
406	1.99506	1.98533	2.52176	2.51799	-1.48461	-0.32761	0.181883	-0.51767	-0.08719
407	1.92217	1.91304	2.42402	2.42044	-1.43463	-0.31457	0.173487	-0.50174	-0.08587
408	1.84907	1.8405	2.32498	2.32159	-1.3863	-0.30081	0.165278	-0.48665	-0.08454
409	1.77781	1.7698	2.22888	2.22567	-1.33849	-0.28765	0.157319	-0.47162	-0.08319
410	1.70774	1.70026	2.13438	2.13135	-1.29158	-0.27465	0.14959	-0.45691	-0.08183
411	1.63885	1.63188	2.04146	2.03859	-1.24558	-0.26182	0.142089	-0.44253	-0.08045
412	1.57127	1.56478	1.95036	1.94766	-1.20044	-0.24922	0.134819	-0.42842	-0.07905
413	1.50492	1.4989	1.86092	1.85838	-1.15622	-0.2368	0.127776	-0.41463	-0.07764
414	1.43956	1.43399	1.77265	1.77026	-1.11303	-0.22442	0.120952	-0.40123	-0.07621
415	1.37501	1.36988	1.68517	1.68293	-1.07096	-0.21195	0.114339	-0.3883	-0.07477
416	1.31274	1.30802	1.6015	1.5994	-1.02934	-0.20031	0.107985	-0.37532	-0.07331
417	1.25127	1.24694	1.51858	1.51662	-0.98887	-0.18857	0.101837	-0.36282	-0.07184
418	1.19107	1.18712	1.43739	1.43556	-0.94933	-0.17702	0.095911	-0.35062	-0.07035
419	1.13215	1.12857	1.35796	1.35626	-0.91072	-0.16567	0.090204	-0.33872	-0.06885
420	1.07422	1.07099	1.27966	1.27808	-0.87316	-0.15432	0.084704	-0.32723	-0.06734
421	1.01822	1.01533	1.20443	1.20297	-0.83629	-0.14357	0.079442	-0.31584	-0.06581
422	0.963217	0.960666	1.13036	1.12903	-0.80048	-0.13284	0.074383	-0.30484	-0.06428
423	0.909535	0.907313	1.05811	1.05689	-0.76561	-0.12232	0.069535	-0.29414	-0.06273
424	0.857609	0.855712	0.988578	0.987489	-0.7315	-0.11228	0.064911	-0.28359	-0.06117
425	0.806154	0.804604	0.91912	0.918168	-0.69865	-0.10192	0.060464	-0.27359	-0.0596
426	0.756443	0.755263	0.852387	0.851591	-0.66657	-0.09206	0.056236	-0.26375	-0.05802
427	0.70803	0.707284	0.787503	0.786905	-0.63541	-0.08242	0.052208	-0.25419	-0.05643
428	0.66082	0.660668	0.724399	0.724106	-0.60518	-0.07301	0.048378	-0.2449	-0.05483
429	0.61451	0.615405	0.662848	0.663169	-0.57587	-0.06381	0.04474	-0.2359	-0.05322
430	0.568218	0.571338	0.601997	0.603748	-0.54755	-0.05473	0.041287	-0.22722	-0.0516
431	0.52257	0.529117	0.543154	0.547221	-0.51998	-0.04618	0.038035	-0.21866	-0.04998
432	0.477094	0.488061	0.484262	0.492135	-0.49339	-0.03772	0.034958	-0.21043	-0.04834
433	0.431826	0.448414	0.425254	0.439	-0.4677	-0.02949	0.032059	-0.20246	-0.0467
434	0.387517	0.410447	0.368619	0.388399	-0.44278	-0.02169	0.029342	-0.19464	-0.04506
435	0.344277	0.373383	0.311316	0.338643	-0.41888	-0.01379	0.026779	-0.1872	-0.0434
436	0.303041	0.338011	0.255942	0.291432	-0.39564	-0.00631	0.024389	-0.17982	-0.04174
437	0.262793	0.304081	0.203209	0.24622	-0.37272	0.000909	0.022158	-0.1723	-0.04008
438	0.224101	0.271595	0.15294	0.203006	-0.34966	0.007875	0.020081	-0.16262	-0.03841
439	0.187026	0.240482	0.104881	0.161622	-0.32721	0.014644	0.018151	-0.15018	-0.03673
440	0.152616	0.210987	0.066992	0.122619	-0.30607	0.021028	0.016369	-0.13691	-0.03505
441	0.121173	0.183085	0.038377	0.085936	-0.28618	0.027052	0.014728	-0.12286	-0.03338
442	0.098099	0.156437	0.011284	0.050801	-0.26634	0.032966	0.013213	-0.1096	-0.03169
443	0.081059	0.130752	-0.01497	0.016514	-0.24649	0.039014	0.011816	-0.09734	-0.02999
444	0.065502	0.107374	-0.02882	-0.0138	-0.22745	0.044136	0.010554	-0.09162	-0.02831
445	0.050496	0.085168	-0.02665	-0.04278	-0.20957	0.049227	0.0094	-0.09255	-0.02662
446	0.054062	0.064446	-0.02493	-0.0697	-0.19231	0.054041	0.008354	-0.09404	-0.02493
447	0.058578	0.04522	-0.02323	-0.09455	-0.17557	0.058571	0.007409	-0.09787	-0.02323
448	0.063041	0.027247	-0.02152	-0.11792	-0.15912	0.063038	0.006558	-0.11713	-0.02153
449	0.066767	0.011254	-0.01984	-0.13798	-0.14365	0.066766	0.0058	-0.13688	-0.01984
450	0.070417	-0.00348	-0.01815	-0.15656	-0.12936	0.070417	0.005124	-0.15539	-0.01815
451	0.073768	-0.01672	-0.01646	-0.17302	-0.11638	0.073768	0.004526	-0.17187	-0.01646
452	0.076809	-0.02845	-0.01477	-0.18736	-0.10498	0.07681	0.004	-0.18626	-0.01477
453	0.079537	-0.03867	-0.01308	-0.19956	-0.09586	0.079537	0.003541	-0.19857	-0.01308
454	0.082099	-0.04753	-0.01139	-0.21	-0.08971	0.082101	0.003145	-0.20918	-0.01139
455	0.084022	-0.05462	-0.00972	-0.21752	-0.08528	0.084023	0.002806	-0.2169	-0.00972
456	0.085759	-0.06036	-0.00805	-0.22325	-0.08171	0.085761	0.002524	-0.22281	-0.00805
457	0.087149	-0.06461	-0.00639	-0.2268	-0.07859	0.087151	0.002294	-0.22652	-0.00639
458	0.088054	-0.06731	-0.00474	-0.22788	-0.07575	0.088057	0.002113	-0.22772	-0.00474
459	0.088774	-0.06886	-0.0029	-0.22693	-0.07362	0.088776	0.001987	-0.22685	-0.0029
460	0.089147	-0.06906	-0.00176	-0.22477	-0.07174	0.08915	0.001898	-0.22474	-0.00175
461	0.08965	-0.06802	-0.00161	-0.22288	-0.06971	0.089652	0.001829	-0.22287	-0.00161
462	0.0903	-0.06564	-0.00157	-0.22034	-0.06695	0.090302	0.001788	-0.22034	-0.00157
463	0.09067	-0.0625	-0.00155	-0.21732	-0.06375	0.090672	0.001758	-0.21732	-0.00155
464	0.089946	-0.06047	-0.00154	-0.21399	-0.06174	0.089949	0.001729	-0.21399	-0.00154
465	0.088425	-0.05958	-0.00152	-0.21054	-0.06079	0.088427	0.001695	-0.21054	-0.00152
466	0.087109	-0.05882	-0.00149	-0.20757	-0.05999	0.087111	0.001666	-0.20757	-0.00149
467	0.085648	-0.05798	-0.00147	-0.20427	-0.0591	0.085651	0.001635	-0.20427	-0.00147
468	0.084191	-0.05713	-0.00144	-0.20097	-0.05821	0.084194	0.001603	-0.20098	-0.00144
469	0.082737	-0.05628	-0.00142	-0.19767	-0.05732	0.08274	0.001572	-0.19768	-0.00142
470	0.081234	-0.05539	-0.00139	-0.19425	-0.05638	0.081236	0.00154	-0.19425	-0.00139
471	0.079843	-0.05456	-0.00137	-0.19108	-0.05552	0.079846	0.001511	-0.19109	-0.00136
472	0.0784	-0.0537	-0.00134	-0.18779	-0.05463	0.078402	0.00148	-0.1878	-0.00134
473	0.076959	-0.05284	-0.00131	-0.1845	-0.05373	0.076961	0.00145	-0.18451	-0.00131
474	0.075631	-0.05204	-0.00129	-0.18145	-0.0529	0.075634	0.001422	-0.18146	-0.00129
475	0.07409	-0.05111	-0.00126	-0.17792	-0.05193	0.074093	0.001389	-0.17793	-0.00126
476	0.072659	-0.05024	-0.00124	-0.17464	-0.05103	0.072661	0.001359	-0.17464	-0.00124
477	0.071232	-0.04937	-0.00121	-0.17135	-0.05013	0.071234	0.00133	-0.17136	-0.00121
478	0.069807	-0.0485	-0.00119	-0.16807	-0.04923	0.069809	0.0013	-0.16808	-0.00119
479	0.068426	-0.04764	-0.00116	-0.16487	-0.04835	0.068428	0.001271	-0.16488	-0.00116
480	0.067092	-0.04681	-0.00114	-0.16179	-0.0475	0.067094	0.001244	-0.16179	-0.00114
481	0.065556	-0.04586	-0.00111	-0.15823	-0.04651	0.065558	0.001212	-0.15824	-0.00111
482	0.064144	-0.04498	-0.00109	-0.15495	-0.04561	0.064146	0.001183	-0.15496	-0.00109
483	0.062735	-0.04409	-0.00107	-0.15168	-0.0447	0.062737	0.001154	-0.15169	-0.00106
484	0.061329	-0.04321	-0.00104	-0.14841	-0.04379	0.061331	0.001126	-0.14841	-0.00104
485	0.059971	-0.04234	-0.00102	-0.14523	-0.0429	0.059973	0.001098	-0.14524	-0.00102
486	0.058666	-0.0415	-0.00099	-0.14218	-0.04205	0.058668	0.001072	-0.14219	-0.00099
487	0.057134	-0.04052	-0.00097	-0.1386	-0.04104	0.057135	0.001041	-0.1386	-0.00097
488	0.055739	-0.03963	-0.00094	-0.13533	-0.04013	0.055741	0.001013	-0.13534	-0.00094
489	0.054348	-0.03873	-0.00092	-0.13206	-0.03921	0.05435	0.000985	-0.13207	-0.00092
490	0.05296	-0.03783	-0.0009	-0.1288	-0.03829	0.052962	0.000958	-0.12881	-0.0009
491	0.051627	-0.03695	-0.00087	-0.12565	-0.03739	0.051629	0.000931	-0.12566	-0.00087
492	0.050356	-0.03611	-0.00085	-0.12265	-0.03654	0.050358	0.000906	-0.12266	-0.00085
493	0.048818	-0.0351	-0.00083	-0.11901	-0.03551	0.048819	0.000876	-0.11902	-0.00082
494	0.047441	-0.03419	-0.0008	-0.11576	-0.03458	0.047442	0.000849	-0.11576	-0.0008
495	0.046067	-0.03328	-0.00078	-0.1125	-0.03365	0.046069	0.000823	-0.1125	-0.00078
496	0.044696	-0.03236	-0.00075	-0.10924	-0.03272	0.044698	0.000796	-0.10925	-0.00075
497	0.043389	-0.03147	-0.00073	-0.10612	-0.03182	0.04339	0.000771	-0.10613	-0.00073
498	0.041967	-0.03051	-0.00071	-0.10273	-0.03085	0.041968	0.000743	-0.10274	-0.00071
499	0.040604	-0.02959	-0.00068	-0.09948	-0.02991	0.040605	0.000717	-0.09949	-0.00068
500	0.039245	-0.02867	-0.00066	-0.09623	-0.02897	0.039246	0.000691	-0.09624	-0.00066
501	0.037783	-0.02766	-0.00064	-0.09272	-0.02795	0.037784	0.000664	-0.09273	-0.00063
502	0.036536	-0.0268	-0.00061	-0.08973	-0.02708	0.036537	0.00064	-0.08974	-0.00061
503	0.035185	-0.02587	-0.00059	-0.08648	-0.02613	0.035186	0.000615	-0.08649	-0.00059
504	0.033835	-0.02494	-0.00057	-0.08324	-0.02518	0.033837	0.00059	-0.08324	-0.00057
505	0.032489	-0.024	-0.00055	-0.07999	-0.02423	0.032491	0.000564	-0.08	-0.00055
506	0.031109	-0.02302	-0.00052	-0.07665	-0.02325	0.03111	0.000539	-0.07665	-0.00052
507	0.029674	-0.02201	-0.0005	-0.07318	-0.02223	0.029675	0.000512	-0.07318	-0.0005
508	0.028471	-0.02117	-0.00048	-0.07026	-0.02137	0.028472	0.00049	-0.07027	-0.00048
509	0.027136	-0.02022	-0.00046	-0.06702	-0.02041	0.027137	0.000466	-0.06703	-0.00045
510	0.025802	-0.01927	-0.00043	-0.06378	-0.01945	0.025803	0.000442	-0.06379	-0.00043
511	0.024472	-0.01832	-0.00041	-0.06054	-0.01848	0.024473	0.000418	-0.06055	-0.00041
512	0.023096	-0.01732	-0.00039	-0.05718	-0.01748	0.023097	0.000393	-0.05718	-0.00039
513	0.021822	-0.0164	-0.00037	-0.05407	-0.01655	0.021823	0.00037	-0.05407	-0.00036
514	0.0205	-0.01544	-0.00034	-0.05083	-0.01558	0.0205	0.000347	-0.05084	-0.00034
515	0.019179	-0.01448	-0.00032	-0.0476	-0.01461	0.01918	0.000324	-0.0476	-0.00032
516	0.017961	-0.01358	-0.0003	-0.0446	-0.0137	0.017961	0.000302	-0.04461	-0.0003
517	0.016549	-0.01255	-0.00028	-0.04113	-0.01265	0.01655	0.000277	-0.04114	-0.00028
518	0.015236	-0.01158	-0.00025	-0.0379	-0.01167	0.015236	0.000255	-0.03791	-0.00025
519	0.013926	-0.01061	-0.00023	-0.03467	-0.01069	0.013926	0.000232	-0.03468	-0.00023
520	0.012617	-0.00963	-0.00021	-0.03144	-0.00971	0.012618	0.00021	-0.03144	-0.00021
521	0.011349	-0.00868	-0.00019	-0.0283	-0.00875	0.011349	0.000188	-0.0283	-0.00019
522	0.010123	-0.00775	-0.00017	-0.02526	-0.00782	0.010123	0.000167	-0.02526	-0.00017
523	0.008713	-0.00669	-0.00015	-0.02176	-0.00674	0.008713	0.000143	-0.02176	-0.00014
524	0.007414	-0.00571	-0.00012	-0.01853	-0.00575	0.007414	0.000122	-0.01853	-0.00012
525	0.006118	-0.00472	-0.0001	-0.01531	-0.00476	0.006118	0.0001	-0.01531	-0.0001
526	0.004824	-0.00373	-8.1e-05	-0.01208	-0.00376	0.004824	7.86e-05	-0.01208	-8.1e-05
527	0.003575	-0.00277	-6e-05	-0.00896	-0.00279	0.003576	5.8e-05	-0.00896	-5.9e-05
528	0.002375	-0.00184	-3.9e-05	-0.00595	-0.00186	0.002375	3.84e-05	-0.00595	-3.9e-05
529	0.000962	-0.00075	-1.6e-05	-0.00242	-0.00076	0.000962	1.55e-05	-0.00242	-1.6e-05
530	0.00025	0.000248	0.000807	0.000806	-0.00032	-0.00032	-5.2e-06	4.98e-06	4.97e-06
531	0.001257	0.001248	0.004026	0.004026	-0.0016	-0.00161	-2.6e-05	2.61e-05	2.6e-05
532	0.002267	0.002251	0.007247	0.007246	-0.00289	-0.00289	-4.6e-05	4.71e-05	4.7e-05
533	0.003249	0.003226	0.010354	0.010353	-0.00411	-0.00411	-6.5e-05	6.82e-05	6.81e-05
534	0.004182	0.004153	0.013313	0.013312	-0.00529	-0.00529	-8.4e-05	8.76e-05	8.75e-05
535	0.005317	0.005279	0.016902	0.016901	-0.00671	-0.00671	-0.00011	0.000111	0.000111
536	0.006336	0.006292	0.02012	0.020119	-0.00798	-0.00798	-0.00013	0.000132	0.000131
537	0.007357	0.007306	0.023335	0.023333	-0.00925	-0.00925	-0.00014	0.000152	0.000152
538	0.008381	0.008323	0.026551	0.02655	-0.01051	-0.01051	-0.00016	0.000173	0.000173
539	0.00937	0.009307	0.029637	0.029635	-0.01172	-0.01172	-0.00018	0.000194	0.000193
540	0.01044	0.01037	0.032981	0.032979	-0.01304	-0.01304	-0.0002	0.000215	0.000215
541	0.011471	0.011395	0.036195	0.036193	-0.0143	-0.0143	-0.00022	0.000236	0.000235
542	0.012504	0.012422	0.039408	0.039405	-0.01555	-0.01556	-0.00024	0.000256	0.000256
543	0.013625	0.013536	0.042874	0.042872	-0.01691	-0.01691	-0.00026	0.000279	0.000278
544	0.014581	0.014487	0.045833	0.04583	-0.01806	-0.01806	-0.00028	0.000298	0.000297
545	0.015621	0.015521	0.049044	0.049041	-0.01931	-0.01931	-0.00029	0.000318	0.000317
546	0.016664	0.016558	0.052256	0.052253	-0.02056	-0.02056	-0.00031	0.000338	0.000338
547	0.017708	0.017597	0.055465	0.055462	-0.02181	-0.02181	-0.00033	0.000359	0.000358
548	0.018791	0.018674	0.058769	0.058765	-0.02309	-0.02309	-0.00035	0.00038	0.000379
549	0.019913	0.019791	0.062198	0.062194	-0.02442	-0.02442	-0.00037	0.000402	0.000401
550	0.020863	0.020736	0.065095	0.065091	-0.02554	-0.02554	-0.00038	0.00042	0.000419
551	0.021918	0.021785	0.068303	0.068298	-0.02678	-0.02678	-0.0004	0.00044	0.000439
552	0.022975	0.022837	0.071511	0.071507	-0.02801	-0.02802	-0.00041	0.00046	0.000459
553	0.024034	0.023891	0.074719	0.074714	-0.02925	-0.02925	-0.00043	0.00048	0.000479
554	0.02514	0.024992	0.078046	0.078041	-0.03053	-0.03053	-0.00045	0.000502	0.0005
555	0.026297	0.026143	0.081529	0.081524	-0.03186	-0.03186	-0.00046	0.000523	0.000522
556	0.027232	0.027074	0.08434	0.084335	-0.03294	-0.03294	-0.00048	0.000541	0.000539
557	0.0283	0.028138	0.087545	0.08754	-0.03417	-0.03417	-0.00049	0.00056	0.000559
558	0.029372	0.029205	0.090751	0.090746	-0.03539	-0.0354	-0.00051	0.00058	0.000579
559	0.030446	0.030274	0.093956	0.09395	-0.03662	-0.03662	-0.00053	0.0006	0.000598
560	0.031576	0.0314	0.097309	0.097303	-0.03789	-0.03789	-0.00054	0.000621	0.00062
561	0.032605	0.032424	0.100366	0.10036	-0.03906	-0.03906	-0.00056	0.00064	0.000638
562	0.033686	0.033501	0.103571	0.103564	-0.04028	-0.04028	-0.00057	0.000659	0.000658
563	0.03477	0.03458	0.106775	0.106768	-0.04149	-0.04149	-0.00058	0.000679	0.000677
564	0.035764	0.035571	0.109698	0.109691	-0.0426	-0.0426	-0.0006	0.000697	0.000696
565	0.036948	0.03675	0.113182	0.113175	-0.04392	-0.04392	-0.00061	0.000718	0.000717
566	0.038039	0.037837	0.116385	0.116378	-0.04513	-0.04513	-0.00063	0.000738	0.000736
567	0.039132	0.038926	0.119587	0.11958	-0.04634	-0.04634	-0.00064	0.000757	0.000755
568	0.040228	0.040018	0.122791	0.122783	-0.04754	-0.04755	-0.00065	0.000776	0.000774
569	0.041297	0.041083	0.125894	0.125887	-0.04871	-0.04871	-0.00067	0.000796	0.000794
570	0.042319	0.042101	0.128867	0.128859	-0.04983	-0.04983	-0.00068	0.000814	0.000812
571	0.043536	0.043314	0.132398	0.13239	-0.05115	-0.05115	-0.00069	0.000835	0.000833
572	0.044642	0.044416	0.135601	0.135592	-0.05235	-0.05235	-0.00071	0.000854	0.000852
573	0.04575	0.04552	0.138802	0.138794	-0.05355	-0.05355	-0.00072	0.000873	0.000871
574	0.04686	0.046627	0.142003	0.141995	-0.05475	-0.05475	-0.00073	0.000892	0.00089
575	0.047937	0.047701	0.145087	0.145079	-0.05589	-0.0559	-0.00074	0.000911	0.000909
576	0.048958	0.048719	0.148016	0.148007	-0.05699	-0.05699	-0.00075	0.000929	0.000926
577	0.050213	0.04997	0.151608	0.151599	-0.05832	-0.05833	-0.00077	0.00095	0.000948
578	0.051222	0.050976	0.154492	0.154483	-0.0594	-0.0594	-0.00078	0.000967	0.000964
579	0.052457	0.052207	0.15801	0.158001	-0.0607	-0.0607	-0.00079	0.000988	0.000985
580	0.053583	0.05333	0.161212	0.161202	-0.06189	-0.06189	-0.0008	0.001006	0.001004
581	0.054711	0.054454	0.164411	0.164401	-0.06307	-0.06308	-0.00081	0.001025	0.001022
582	0.055842	0.055582	0.167612	0.167603	-0.06426	-0.06426	-0.00082	0.001044	0.001041
583	0.056943	0.05668	0.170704	0.170695	-0.06539	-0.0654	-0.00083	0.001063	0.00106
584	0.057989	0.057723	0.17365	0.17364	-0.06648	-0.06648	-0.00084	0.00108	0.001078
585	0.059257	0.058988	0.177215	0.177205	-0.06779	-0.06779	-0.00085	0.001101	0.001098
586	0.060398	0.060126	0.180417	0.180407	-0.06897	-0.06897	-0.00086	0.00112	0.001117
587	0.061541	0.061266	0.183616	0.183606	-0.07014	-0.07015	-0.00087	0.001138	0.001135
588	0.062688	0.06241	0.186818	0.186807	-0.07132	-0.07132	-0.00088	0.001156	0.001154
589	0.063794	0.063514	0.189889	0.189879	-0.07244	-0.07244	-0.00089	0.001175	0.001172
590	0.064837	0.064554	0.192789	0.192778	-0.0735	-0.0735	-0.0009	0.001192	0.001189
591	0.066147	0.065861	0.196421	0.196411	-0.07483	-0.07483	-0.00091	0.001213	0.00121
592	0.067303	0.067015	0.199622	0.199612	-0.076	-0.076	-0.00092	0.001231	0.001228
593	0.068462	0.068171	0.202823	0.202812	-0.07716	-0.07716	-0.00093	0.001249	0.001246
594	0.069624	0.06933	0.206024	0.206013	-0.07833	-0.07833	-0.00094	0.001268	0.001264
595	0.070735	0.070439	0.209069	0.209058	-0.07943	-0.07943	-0.00094	0.001286	0.001283
596	0.07196	0.071661	0.212428	0.212417	-0.08065	-0.08065	-0.00095	0.001305	0.001302
597	0.073129	0.072828	0.21563	0.215619	-0.08181	-0.08181	-0.00096	0.001323	0.00132
598	0.074301	0.073997	0.218831	0.21882	-0.08297	-0.08297	-0.00097	0.001341	0.001338
599	0.075591	0.075285	0.222338	0.222327	-0.08423	-0.08423	-0.00097	0.001362	0.001358
600	0.076656	0.076348	0.225236	0.225225	-0.08528	-0.08528	-0.00098	0.001378	0.001375
601	0.077836	0.077526	0.228438	0.228426	-0.08643	-0.08643	-0.00099	0.001396	0.001392
602	0.079019	0.078706	0.231641	0.231629	-0.08758	-0.08759	-0.00099	0.001414	0.00141
603	0.080204	0.079889	0.234843	0.234831	-0.08874	-0.08874	-0.001	0.001432	0.001428
604	0.081438	0.081121	0.23816	0.238148	-0.08992	-0.08993	-0.00101	0.001452	0.001448
605	0.082728	0.082408	0.241627	0.241615	-0.09117	-0.09117	-0.00101	0.001471	0.001467
606	0.083781	0.08346	0.244455	0.244443	-0.09218	-0.09218	-0.00102	0.001487	0.001483
607	0.084976	0.084653	0.247657	0.247645	-0.09332	-0.09333	-0.00102	0.001505	0.001501
608	0.086175	0.08585	0.250862	0.25085	-0.09447	-0.09447	-0.00103	0.001523	0.001519
609	0.087376	0.087049	0.254066	0.254053	-0.09561	-0.09562	-0.00103	0.00154	0.001536
610	0.088637	0.088308	0.257411	0.257398	-0.0968	-0.0968	-0.00104	0.00156	0.001556
611	0.089791	0.08946	0.260476	0.260464	-0.09789	-0.0979	-0.00104	0.001577	0.001572
612	0.091	0.090667	0.263681	0.263668	-0.09903	-0.09903	-0.00105	0.001594	0.00159
613	0.092212	0.091878	0.266887	0.266874	-0.10017	-0.10017	-0.00105	0.001612	0.001608
614	0.09333	0.092994	0.26983	0.269817	-0.10121	-0.10121	-0.00105	0.001629	0.001625
615	0.094647	0.094309	0.2733	0.273287	-0.10244	-0.10244	-0.00106	0.001648	0.001644
616	0.095868	0.095528	0.276507	0.276495	-0.10357	-0.10358	-0.00106	0.001665	0.001661
617	0.09709	0.096749	0.279713	0.2797	-0.10471	-0.10471	-0.00106	0.001683	0.001678
618	0.098316	0.097973	0.282922	0.282909	-0.10584	-0.10584	-0.00107	0.0017	0.001696
619	0.099513	0.099169	0.28604	0.286027	-0.10693	-0.10694	-0.00107	0.001719	0.001714
620	0.100663	0.100318	0.289036	0.289023	-0.10799	-0.10799	-0.00107	0.001735	0.00173
621	0.102013	0.101666	0.292547	0.292534	-0.10922	-0.10922	-0.00108	0.001754	0.001749
622	0.10325	0.102901	0.295757	0.295744	-0.11035	-0.11035	-0.00108	0.001771	0.001766
623	0.104489	0.104139	0.298966	0.298953	-0.11147	-0.11148	-0.00108	0.001789	0.001784
624	0.105731	0.10538	0.302177	0.302164	-0.1126	-0.1126	-0.00108	0.001806	0.001801
625	0.106938	0.106585	0.30528	0.305266	-0.11368	-0.11368	-0.00108	0.001824	0.001819
626	0.108088	0.107735	0.30824	0.308227	-0.11471	-0.11472	-0.00108	0.00184	0.001835
627	0.109478	0.109123	0.31181	0.311797	-0.11596	-0.11596	-0.00108	0.001859	0.001854
628	0.110732	0.110375	0.315023	0.31501	-0.11708	-0.11708	-0.00108	0.001876	0.001871
629	0.111987	0.11163	0.318235	0.318222	-0.1182	-0.1182	-0.00108	0.001894	0.001888
630	0.113246	0.112888	0.321448	0.321435	-0.11931	-0.11932	-0.00108	0.001911	0.001905
631	0.114461	0.114101	0.324533	0.32452	-0.12038	-0.12038	-0.00108	0.001928	0.001923
632	0.115608	0.115248	0.327449	0.327435	-0.12139	-0.12139	-0.00108	0.001944	0.001938
633	0.117045	0.116683	0.331092	0.331079	-0.12265	-0.12266	-0.00108	0.001963	0.001958
634	0.118314	0.117951	0.334307	0.334294	-0.12376	-0.12377	-0.00108	0.00198	0.001975
635	0.119587	0.119223	0.337522	0.337509	-0.12488	-0.12488	-0.00108	0.001997	0.001991
636	0.120863	0.120498	0.34074	0.340727	-0.12599	-0.12599	-0.00108	0.002014	0.002008
637	0.122084	0.121718	0.343803	0.34379	-0.12704	-0.12704	-0.00108	0.002032	0.002026
638	0.123426	0.12306	0.347176	0.347162	-0.1282	-0.1282	-0.00108	0.002049	0.002043
639	0.12471	0.124343	0.350394	0.350381	-0.12931	-0.12931	-0.00107	0.002066	0.00206
640	0.125998	0.125629	0.353613	0.3536	-0.13041	-0.13042	-0.00107	0.002083	0.002077
641	0.127411	0.127042	0.357134	0.357121	-0.13162	-0.13162	-0.00107	0.002103	0.002096
642	0.128583	0.128214	0.360054	0.360041	-0.13262	-0.13262	-0.00107	0.002118	0.002111
643	0.129879	0.129509	0.363275	0.363262	-0.13372	-0.13373	-0.00106	0.002135	0.002128
644	0.131177	0.130806	0.366497	0.366484	-0.13482	-0.13483	-0.00106	0.002151	0.002145
645	0.132479	0.132107	0.369719	0.369706	-0.13592	-0.13593	-0.00106	0.002168	0.002162
646	0.133833	0.133461	0.373057	0.373044	-0.13706	-0.13706	-0.00105	0.002187	0.00218
647	0.135247	0.134874	0.376543	0.37653	-0.13824	-0.13825	-0.00105	0.002205	0.002198
648	0.136405	0.136031	0.379392	0.379379	-0.13921	-0.13922	-0.00104	0.00222	0.002213
649	0.137717	0.137343	0.382616	0.382603	-0.14031	-0.14032	-0.00104	0.002237	0.00223
650	0.139034	0.138659	0.385843	0.385831	-0.14141	-0.14141	-0.00104	0.002253	0.002246
651	0.140352	0.139977	0.389069	0.389057	-0.1425	-0.14251	-0.00103	0.00227	0.002263
652	0.141734	0.141358	0.392435	0.392422	-0.14364	-0.14364	-0.00102	0.002288	0.002281
653	0.143191	0.142815	0.395983	0.395971	-0.14484	-0.14484	-0.00102	0.002307	0.0023
654	0.14433	0.143954	0.398756	0.398743	-0.14577	-0.14578	-0.00101	0.002321	0.002314
655	0.145661	0.145284	0.401986	0.401973	-0.14686	-0.14687	-0.00101	0.002338	0.00233
656	0.146995	0.146618	0.405217	0.405205	-0.14795	-0.14796	-0.001	0.002354	0.002347
657	0.148331	0.147954	0.408448	0.408436	-0.14904	-0.14905	-0.00099	0.002371	0.002363
658	0.149745	0.149368	0.411853	0.411841	-0.15019	-0.15019	-0.00099	0.002389	0.002382
659	0.151016	0.150639	0.414915	0.414903	-0.15121	-0.15122	-0.00098	0.002405	0.002397
660	0.152361	0.151984	0.418148	0.418136	-0.1523	-0.15231	-0.00097	0.002421	0.002414
661	0.15371	0.153332	0.421384	0.421372	-0.15339	-0.15339	-0.00097	0.002438	0.00243
662	0.154929	0.154551	0.424297	0.424285	-0.15436	-0.15436	-0.00096	0.002454	0.002446
663	0.156419	0.15604	0.427858	0.427846	-0.15555	-0.15556	-0.00095	0.002472	0.002464
664	0.157776	0.157397	0.431096	0.431084	-0.15663	-0.15664	-0.00094	0.002488	0.00248
665	0.159136	0.158757	0.434334	0.434322	-0.15771	-0.15772	-0.00093	0.002504	0.002496
666	0.1605	0.160121	0.437574	0.437563	-0.15879	-0.1588	-0.00092	0.002521	0.002513
667	0.161821	0.161442	0.440699	0.440688	-0.15983	-0.15984	-0.00091	0.002538	0.00253
668	0.163076	0.162698	0.443671	0.44366	-0.16082	-0.16083	-0.0009	0.002553	0.002545
669	0.164612	0.164234	0.4473	0.447289	-0.16203	-0.16203	-0.00089	0.002571	0.002563
670	0.165988	0.165609	0.450543	0.450533	-0.1631	-0.16311	-0.00088	0.002587	0.002579
671	0.167366	0.166987	0.453787	0.453776	-0.16418	-0.16419	-0.00087	0.002604	0.002595
672	0.168748	0.168369	0.457033	0.457023	-0.16526	-0.16526	-0.00086	0.00262	0.002611
673	0.170077	0.169698	0.460141	0.460131	-0.16628	-0.16629	-0.00085	0.002637	0.002628
674	0.171327	0.170948	0.463065	0.463055	-0.16725	-0.16725	-0.00084	0.002652	0.002643
675	0.172915	0.172537	0.466776	0.466766	-0.16847	-0.16848	-0.00083	0.00267	0.002661
676	0.174309	0.173931	0.470026	0.470016	-0.16955	-0.16955	-0.00082	0.002686	0.002677
677	0.175706	0.175328	0.473276	0.473266	-0.17062	-0.17062	-0.00081	0.002702	0.002693
678	0.177106	0.176728	0.476527	0.476518	-0.17169	-0.1717	-0.00079	0.002719	0.00271
679	0.17844	0.178063	0.479612	0.479603	-0.1727	-0.17271	-0.00078	0.002735	0.002726
680	0.179919	0.179542	0.483035	0.483026	-0.17382	-0.17383	-0.00077	0.002752	0.002743
681	0.181329	0.180952	0.48629	0.486281	-0.17489	-0.1749	-0.00075	0.002768	0.002759
682	0.182741	0.182365	0.489545	0.489536	-0.17596	-0.17597	-0.00074	0.002784	0.002775
683	0.184301	0.183925	0.493128	0.493119	-0.17713	-0.17714	-0.00073	0.002803	0.002794
684	0.185578	0.185202	0.49606	0.496052	-0.17809	-0.1781	-0.00071	0.002817	0.002808
685	0.187	0.186625	0.499319	0.499311	-0.17915	-0.17916	-0.0007	0.002833	0.002824
686	0.188425	0.18805	0.502579	0.502571	-0.18022	-0.18023	-0.00069	0.002849	0.00284
687	0.189853	0.189479	0.50584	0.505833	-0.18128	-0.18129	-0.00067	0.002865	0.002856
688	0.191342	0.190968	0.509226	0.509219	-0.18238	-0.18239	-0.00065	0.002883	0.002874
689	0.192901	0.192528	0.512773	0.512765	-0.18354	-0.18354	-0.00064	0.002901	0.002891
690	0.194161	0.193788	0.515632	0.515625	-0.18447	-0.18447	-0.00062	0.002915	0.002905
691	0.195602	0.195229	0.518898	0.518891	-0.18553	-0.18554	-0.00061	0.002931	0.002921
692	0.197046	0.196674	0.522166	0.522159	-0.18659	-0.1866	-0.00059	0.002947	0.002937
693	0.198493	0.198122	0.525434	0.525427	-0.18765	-0.18766	-0.00058	0.002963	0.002953
694	0.200015	0.199644	0.528856	0.52885	-0.18875	-0.18876	-0.00056	0.002981	0.00297
695	0.201401	0.201031	0.531975	0.531969	-0.18976	-0.18977	-0.00054	0.002996	0.002986
696	0.202858	0.202488	0.535246	0.535241	-0.19082	-0.19083	-0.00052	0.003012	0.003001
697	0.204318	0.203949	0.53852	0.538515	-0.19188	-0.19188	-0.00051	0.003028	0.003017
698	0.205656	0.205287	0.541508	0.541503	-0.19284	-0.19285	-0.00049	0.003043	0.003032
699	0.207251	0.206883	0.545071	0.545066	-0.19399	-0.19399	-0.00047	0.00306	0.00305
700	0.208721	0.208354	0.548348	0.548343	-0.19504	-0.19505	-0.00045	0.003076	0.003065
701	0.210194	0.209828	0.551626	0.551621	-0.19609	-0.1961	-0.00043	0.003092	0.003081
702	0.21167	0.211305	0.554905	0.554901	-0.19715	-0.19716	-0.00041	0.003108	0.003097
703	0.213105	0.21274	0.55808	0.558076	-0.19816	-0.19817	-0.00039	0.003124	0.003113
704	0.214478	0.214114	0.561118	0.561114	-0.19914	-0.19915	-0.00038	0.003139	0.003128
705	0.216123	0.21576	0.564753	0.564749	-0.2003	-0.20031	-0.00035	0.003157	0.003146
706	0.217613	0.21725	0.568038	0.568034	-0.20135	-0.20136	-0.00033	0.003172	0.003161
707	0.219106	0.218744	0.571323	0.57132	-0.2024	-0.20241	-0.00031	0.003188	0.003177
708	0.220602	0.220241	0.574611	0.574608	-0.20345	-0.20346	-0.00029	0.003204	0.003193
709	0.222046	0.221685	0.577771	0.577769	-0.20446	-0.20447	-0.00027	0.00322	0.003209
710	0.223413	0.223053	0.580764	0.580762	-0.20541	-0.20542	-0.00025	0.003235	0.003223
711	0.225114	0.224756	0.584482	0.58448	-0.2066	-0.20661	-0.00023	0.003253	0.003241
712	0.226623	0.226266	0.587775	0.587773	-0.20765	-0.20766	-0.0002	0.003268	0.003257
713	0.228136	0.22778	0.591069	0.591067	-0.20869	-0.2087	-0.00018	0.003284	0.003272
714	0.229652	0.229297	0.594364	0.594363	-0.20974	-0.20975	-0.00016	0.0033	0.003288
715	0.231102	0.230747	0.597503	0.597503	-0.21073	-0.21074	-0.00014	0.003316	0.003304
716	0.232698	0.232345	0.600961	0.60096	-0.21183	-0.21184	-0.00011	0.003332	0.00332
717	0.234225	0.233872	0.604261	0.604261	-0.21287	-0.21288	-8.9e-05	0.003348	0.003336
718	0.235754	0.235403	0.607562	0.607562	-0.21392	-0.21393	-6.5e-05	0.003364	0.003352
719	0.237431	0.237081	0.61117	0.611171	-0.21506	-0.21507	-3.8e-05	0.003382	0.00337
720	0.238826	0.238476	0.614169	0.61417	-0.216	-0.21601	-1.5e-05	0.003396	0.003384
721	0.240366	0.240017	0.617474	0.617475	-0.21705	-0.21706	9.56e-06	0.003412	0.003399
722	0.241909	0.241562	0.620781	0.620783	-0.21809	-0.2181	3.49e-05	0.003427	0.003415
723	0.243456	0.24311	0.62409	0.624092	-0.21913	-0.21914	6.06e-05	0.003443	0.00343
724	0.245062	0.244717	0.627515	0.627517	-0.2202	-0.22021	8.75e-05	0.00346	0.003448
725	0.24674	0.246396	0.631089	0.631092	-0.22133	-0.22134	0.000116	0.003477	0.003464
726	0.24812	0.247777	0.634025	0.634028	-0.22225	-0.22226	0.00014	0.003491	0.003478
727	0.249681	0.249339	0.637339	0.637343	-0.22329	-0.2233	0.000166	0.003507	0.003494
728	0.251244	0.250904	0.640655	0.640659	-0.22433	-0.22434	0.000194	0.003522	0.003509
729	0.252812	0.252472	0.643972	0.643977	-0.22537	-0.22538	0.000221	0.003538	0.003525
730	0.254453	0.254115	0.647435	0.64744	-0.22645	-0.22646	0.00025	0.003555	0.003542
731	0.256184	0.255847	0.651084	0.651089	-0.22759	-0.2276	0.000282	0.003573	0.003559
732	0.257538	0.257202	0.653935	0.65394	-0.22848	-0.22849	0.000306	0.003586	0.003572
733	0.259119	0.258784	0.657258	0.657264	-0.22952	-0.22953	0.000335	0.003601	0.003588
734	0.260704	0.260371	0.660584	0.66059	-0.23055	-0.23056	0.000364	0.003617	0.003603
735	0.262292	0.26196	0.66391	0.663916	-0.23159	-0.2316	0.000394	0.003633	0.003619
736	0.26397	0.263639	0.667413	0.66742	-0.23268	-0.23269	0.000425	0.00365	0.003636
737	0.265483	0.265153	0.67057	0.670577	-0.23366	-0.23367	0.000454	0.003665	0.003651
738	0.267081	0.266753	0.673901	0.673909	-0.23469	-0.2347	0.000484	0.00368	0.003666
739	0.268684	0.268357	0.677235	0.677243	-0.23573	-0.23574	0.000515	0.003696	0.003682
740	0.270132	0.269806	0.680239	0.680247	-0.23666	-0.23667	0.000543	0.003711	0.003697
741	0.271902	0.271577	0.683906	0.683916	-0.23779	-0.23781	0.000578	0.003728	0.003714
742	0.273515	0.273192	0.687245	0.687255	-0.23883	-0.23884	0.00061	0.003743	0.003729
743	0.275132	0.274809	0.690584	0.690594	-0.23986	-0.23987	0.000642	0.003759	0.003744
744	0.276752	0.276432	0.693926	0.693937	-0.24089	-0.24091	0.000675	0.003774	0.00376
745	0.278321	0.278002	0.697152	0.697163	-0.24189	-0.2419	0.000706	0.00379	0.003776
746	0.279815	0.279497	0.700222	0.700233	-0.24283	-0.24285	0.000737	0.003805	0.00379
747	0.281638	0.281321	0.703961	0.703973	-0.24399	-0.244	0.000774	0.003822	0.003807
748	0.283273	0.282957	0.70731	0.707322	-0.24502	-0.24503	0.000808	0.003837	0.003823
749	0.28491	0.284597	0.710658	0.710671	-0.24605	-0.24606	0.000843	0.003853	0.003838
750	0.288546	0.288239	0.716062	0.716075	-0.24656	-0.24657	0.000886	0.00446	0.004445
